# Supplementary material for: Profiling G protein-coupled receptors of Fasciola hepatica identifies orphan rhodopsins unique to phylum Platyhelminthes
Source: Int J Parasitol Drugs Drug Resist. 2018 Feb 5;8(1):87–103. doi: 10.1016/j.ijpddr.2018.01.001 (PMC6114109; doi:10.1016/j.ijpddr.2018.01.001)
Supplement: S1 Table — Fasciola hepatica G protein-coupled receptor (GPCR) dataset summary. Table describes sequences containing 4–9 transmembrane (TM) domains. Each sequence is defined in terms of GRAFS family, and annotated for TM composition, sequence length, phylogeny, domain composition and homology relative to various datasets. Accessions of fwRhods are highlighted in bold with light grey background. [file mmc1.xlsx]

## Sheet: Sheet1
GRAFS Family	Genome accession	#TM domains	Coding sequence length (bp)	# Exons	Protein sequence length (aa)	Rhodopsin Phylogeny	WormBase ParaSite Compara Orthologues (black box indicates orthologue present)															Most phylogenetically similar deorphanised rhodopsin GPCR	InterPro Domains Present	BLASTp vs ncbi nr EXCLUDING Platyhelminthes				BLASTp vs ncbi nr Ctenophora (taxid:10197), Porifera (taxid:6040), Placozoa (taxid:10226), Cnidaria (taxid:6073)				BLASTp vs ncbi nr, restricted to Lophotrochozoa (taxid 1206795), EXCLUDING Platyhelminthes (taxid 6157)				BLASTp vs ncbi nr, restricted to Ecdysozoa (taxid 1206794)				BLASTp vs ncbi nr, restricted to Deuterostomia (taxid 33511)				BLASTp vs Wormbase Parasite FW genomes excluding F. hepatica
							Flatworms	Human	Drosophila	Mouse	Yeast	Zebrafish	Amphimedon	Capitella	Ciona	Crassostrea	Ixodes	Rat	C. elegans	Trichoplax	Nematostella			Sequence ID	Bitscore	E-value	Accession	Sequence ID	Bitscore	E-value	Accession	Sequence ID	Bitscore	E-value	Accession	Sequence ID	Bitscore	E-value	Accession	Sequence ID	Bitscore	E-value	Accession	Accession	Score	E value
Glutamate	BN1106_s1859B000140.mRNA-1	7	3070	13	804																		IPR017978 GPCR family 3, C-terminal	hypothetical protein CGI_10024622 [Crassostrea gigas]	359	2.13e-111	EKC42123.1	PREDICTED: probable G-protein coupled receptor CG31760 [Acropora digitifera]	157	7e-39	XP_015755053.1	PREDICTED: probable G-protein coupled receptor 158 [Crassostrea gigas]	363	1e-112	XP_011418570.1	PREDICTED: probable G-protein coupled receptor 158 [Tetranychus urticae]	281	6e-84	XP_015783475.1	PREDICTED: probable G-protein coupled receptor 158-like [Saccoglossus kowalevskii]	274	6e-77	XP_006820144.1	T265_14466	692	0
	BN1106_s2924B000081.mRNA-1	7	4160	6	697																		GPCR, family 3, metabotropic glutamate receptor (IPR000162)	PREDICTED: metabotropic glutamate receptor-like [Galendromus occidentalis]	427	2.01e-133	XP_018494677.1	PREDICTED: metabotropic glutamate receptor 3-like [Acropora digitifera]	294	2e-87	XP_015757359.1	PREDICTED: metabotropic glutamate receptor 3-like [Lingula anatina]	423	5e-135	XP_013392097.1	PREDICTED: metabotropic glutamate receptor-like [Metaseiulus occidentalis]	427	8e-135	XP_018494677.1	PREDICTED: metabotropic glutamate receptor 4 [Leptosomus discolor]	355	2e-111	XP_009956325.1	csin103790	859	0
	BN1106_s1717B000113.mRNA-1	6	2469	13	714																		GPCR, family 3 (IPR000337)	PREDICTED: metabotropic glutamate receptor 2 isoform X2 [Drosophila takahashii]	151	4.83e-34	XP_017004712.1	Metabotropic glutamate receptor [Exaiptasia pallida]	130	2e-30	KXJ29497.1	PREDICTED: metabotropic glutamate receptor 2-like [Lingula anatina]	145	7e-35	XP_013379654.1	PREDICTED: metabotropic glutamate receptor 2 isoform X2 [Drosophila takahashii]	151	2e-35	XP_017004712.1	PREDICTED: metabotropic glutamate receptor 7-like [Austrofundulus limnaeus]	140	1e-31	XP_013872183.1	T265_08023	348	3e-104
Adhesion	scaffold181:78723-79604	7	881	1	293																		GPCR, family 2, secretin-like (IPR000832)	latrophilin receptor-like protein A [Exaiptasia pallida]	62.8	1.11e-06	XP_020892170.1	PREDICTED: adhesion G-protein coupled receptor G2-like isoform X1 [Acropora digitifera]	63.2	2e-09	XP_015752352.1	hypothetical protein LOTGIDRAFT_108512 [Lottia gigantea]	56.2	3e-07	XP_009065054.1	PREDICTED: probable G-protein coupled receptor Mth-like 1 isoform X1 [Copidosoma floridanum]	62.8	5e-08	XP_014203455.1	PREDICTED: adhesion G-protein coupled receptor G2-like [Pygocentrus nattereri]	58.2	3e-06	XP_017581196.1	ECPE_0000669501-mRNA-1	808	0
	BN1106_s537B000355.mRNA-1	7	3229	12	739																		GPCR, family 2, secretin-like (IPR000832)	PREDICTED: latrophilin-2-like [Saccoglossus kowalevskii]	91.3	4.42e-15	XP_006814360.1	predicted protein [Nematostella vectensis]	77.4	9e-14	XP_001637274.1	hypothetical protein CAPTEDRAFT_226868 [Capitella teleta]	67	3e-10	ELU11325.1	Latrophilin receptor protein 2 [Brugia malayi]	72	1e-10	XP_001900260.1	PREDICTED: latrophilin-2-like [Saccoglossus kowalevskii]	91.3	4e-16	XP_006814360.1	ECPE_0000483501-mRNA-1	540	0
Secretin	BN1106_s1217B000278.mRNA-1	7	1711	11	417																		GPCR, family 2, secretin-like (IPR000832)	PREDICTED: PDF receptor-like [Papilio polytes]	174	9e-46	XP_013136553.1	PREDICTED: adhesion G-protein coupled receptor D1-like [Acropora digitifera]	58.9	3e-08	XP_015754902.1	PDF receptor-like [Octopus bimaculoides]	152	2e-40	XP_014783031.1	PREDICTED: PDF receptor-like [Papilio polytes]	174	4e-47	XP_013136553.1	PDF receptor-like isoform X3 [Acanthaster planci]	153	9e-40	XP_022080058.1	csin106206	218	1e-61
Frizzled	BN1106_s2220B000114.mRNA-1	7	3527	5	965																		Frizzled protein (IPR000539)	PREDICTED: frizzled-8 [Nannospalax galili]	461	2.7e-147	XP_008848801.1	Frizzled-8 [Exaiptasia pallida]	420	1e-135	KXJ11995.1	PREDICTED: frizzled-5-like [Aplysia californica]	445	4e-144	XP_012935102.1	frizzled-8 [Trichinella spiralis]	437	5e-140	XP_003381333.1	PREDICTED: frizzled-8 [Nannospalax galili]	461	3e-148	XP_008848801.1	ECPE_0000358201-mRNA-1	900	0
	BN1106_s1665B000273.mRNA-1	6	3865	3	755																		Frizzled protein (IPR000539)	frizzled-8-like [Limulus polyphemus]	472	1.03e-154	XP_022253757.1	Frizzled-8 [Exaiptasia pallida]	387	1e-125	KXJ11995.1	Wnt receptor frizzled-like protein 5/8 [Bugula neritina]	469	2e-155	AFN44725.1	PREDICTED: frizzled-8-like [Limulus polyphemus]	465	1e-153	XP_013790104.1	PREDICTED: frizzled-5 [Ficedula albicollis]	462	8e-153	XP_005049368.1	ECPE_0000613101-mRNA-1	1154	0
	BN1106_s2849B000110.mRNA-1	8	3077	2	783																		Frizzled/secreted frizzled-related protein (IPR015526); Frizzled protein (IPR000539); Frizzled-2/3, invertebrates (IPR026554)	frizzled-9-like [Mizuhopecten yessoensis]	403	1.42e-127	XP_021375744.1	Frizzled-10-A [Exaiptasia pallida]	363	1e-114	KXJ26100.1	hypothetical protein CAPTEDRAFT_176783 [Capitella teleta]	400	5e-129	ELU07504.1	PREDICTED: frizzled-9-like [Priapulus caudatus]	367	3e-115	XP_014674204.1	PREDICTED: frizzled-9-like [Pygocentrus nattereri]	373	2e-117	XP_017555522.1	ECPE_0000446901-mRNA-1	824	0
	BN1106_s33B000335.mRNA-1	6	5046	2	1072																		Frizzled/secreted frizzled-related protein (IPR015526); Frizzled protein (IPR000539); Frizzled-4 (IPR026551)	PREDICTED: frizzled-4-like [Lingula anatina]	265	9.13e-74	XP_013419788.1	Frizzled-10-A [Exaiptasia pallida]	207	7e-56	KXJ26100.1	PREDICTED: frizzled-4-like [Lingula anatina]	265	3e-76	XP_013419788.1	Frizzled-4 [Euperipatoides kanangrensis]	251	2e-70	CRI73787.1	frizzled 4 [Branchiostoma belcheri]	224	2e-60	AHB53232.1	ECPE_0000373501-mRNA-1	1559	0
	BN1106_s905B000183.mRNA-1	5	1203	1	400																		Frizzled/secreted frizzled-related protein (IPR015526); Frizzled protein (IPR000539)	frizzled-7 like protein [Danaus plexippus plexippus]	266	7.49e-83	OWR44925.1	frizzled 1 [Corallium rubrum]	238	2e-72	AJD87357.1	PREDICTED: frizzled-7-A-like [Crassostrea gigas]	271	1e-84	XP_011422642.1	putative Frizzled-like protein 7b [Danaus plexippus]	266	3e-84	EHJ67969.1	frizzled 1/2/7 [Branchiostoma belcheri]	268	4e-82	AHB53231.1	ECPE_0000059001-mRNA-1	726	0
Smoothened	BN1106_s1509B000194.mRNA-1	4	7279	17	1392																		Frizzled/secreted frizzled-related protein (IPR015526); Smoothened (IPR026544)	PREDICTED: smoothened homolog [Lingula anatina]	97.4	1.25e-16	XP_013397991.1	frizzled B [Oscarella lobularis]	57.4	3e-07	AJE25506.1	PREDICTED: smoothened homolog [Lingula anatina]	97.4	4e-19	XP_013397991.1	PREDICTED: smoothened homolog isoform X1 [Priapulus caudatus]	86.3	1e-14	XP_014666321.1	PREDICTED: smoothened homolog [Sarcophilus harrisii]	86.7	2e-14	XP_012406480.1	ECPE_0001238401-mRNA-1	929	0
Rhodopsin	BN1106_s1913B000092.mRNA-1	7	1845	4	556	Amine-1																ACh	G protein-coupled receptor, rhodopsin-like (IPR000276); Muscarinic acetylcholine receptor family (IPR000995)	hypothetical protein OCBIM_22017652mg [Octopus bimaculoides]	247	1.38e-68	KOF86998.1	PREDICTED: uncharacterized protein LOC105846994 [Hydra vulgaris]	108	4e-24	XP_012561685.1	PREDICTED: muscarinic acetylcholine receptor M2-like [Crassostrea gigas]	311	4e-97	XP_011443835.1	PREDICTED: probable muscarinic acetylcholine receptor gar-2 [Limulus polyphemus]	298	7e-92	XP_013786679.1	PREDICTED: muscarinic acetylcholine receptor M5 [Anser cygnoides domesticus]	223	3e-63	XP_013029700.1	csin102392	394	9e-131
	D915_00814	8	2964	1	987	Amine-1																ACh	G protein-coupled receptor, rhodopsin-like (IPR000276)	PREDICTED: probable muscarinic acetylcholine receptor gar-2 [Biomphalaria glabrata]	290	5.02e-81	XP_013071831.1	PREDICTED: uncharacterized protein LOC105846994 [Hydra vulgaris]	147	2e-35	XP_012561685.1	PREDICTED: probable muscarinic acetylcholine receptor gar-2 [Biomphalaria glabrata]	290	2e-83	XP_013071831.1	PREDICTED: muscarinic acetylcholine receptor M1-like [Priapulus caudatus]	269	1e-75	XP_014667277.1	PREDICTED: probable muscarinic acetylcholine receptor gar-2-like [Saccoglossus kowalevskii]	180	3e-46	XP_002741720.1	ECPE_0000241301-mRNA-1	1244	0
	BN1106_s1436B000114.mRNA-1	7	1661	4	522	Amine-1																Dop	G protein-coupled receptor, rhodopsin-like (IPR000276)	PREDICTED: G-protein-coupled 5-hydroxytryptamine receptor 2 isoform X1 [Aplysia californica]	349	1.1e-110	XP_012936269.1	PREDICTED: octopamine receptor-like isoform X1 [Acropora digitifera]	103	3e-23	XP_015762875.1	PREDICTED: G-protein-coupled 5-hydroxytryptamine receptor 2 isoform X1 [Aplysia californica]	349	3e-113	XP_012936269.1	AGAP007136-PA-like protein [Anopheles sinensis]	298	3e-92	KFB50640.1	PREDICTED: 5-hydroxytryptamine receptor 1A [Peromyscus maniculatus bairdii]	254	8e-77	XP_015856752.1	ECPE_0000722101-mRNA-1	435	5e-143
	BN1106_s9731B000006.mRNA-1	5	2006	5	531	Amine-1																Dop	G protein-coupled receptor, rhodopsin-like (IPR000276)	hypothetical protein HELRODRAFT_64552 [Helobdella robusta]	239	2.24e-69	XP_009015428.1	orphan G protein-coupled receptor Ren 1 [Renilla koellikeri]	101	1e-22	AAL25619.1	hypothetical protein HELRODRAFT_64552 [Helobdella robusta]	239	5e-72	XP_009015428.1	PREDICTED: dopamine D2-like receptor [Copidosoma floridanum]	228	5e-65	XP_014205660.1	PREDICTED: D(2) dopamine receptor [Larimichthys crocea]	194	2e-53	XP_010727936.1	A_00811	370	4e-118
	BN1106_s2834B000232.mRNA-1	7	2818	2	831	Amine-1																Dop	G protein-coupled receptor, rhodopsin-like (IPR000276)	PREDICTED: 5-hydroxytryptamine receptor 1D-like [Biomphalaria glabrata]	152	5.17e-36	XP_013074022.1	Beta-2 adrenergic receptor [Exaiptasia pallida]	81.6	1e-15	KXJ28146.1	PREDICTED: 5-hydroxytryptamine receptor 1D-like [Biomphalaria glabrata]	152	2e-38	XP_013074022.1	PREDICTED: 5-hydroxytryptamine receptor 2A-like isoform X1 [Polistes canadensis]	140	2e-33	XP_014599364.1	PREDICTED: 5-hydroxytryptamine receptor 1A-like [Branchiostoma belcheri]	131	6e-31	XP_019645938.1	csin107189	213	5e-56
	D915_00277	6	3327	12	1108	Amine-1																Dop	G protein-coupled receptor, rhodopsin-like (IPR000276)	AGAP004453-PC [Anopheles gambiae str	190	1.88e-48	XP_003436820.1	orphan G protein-coupled receptor Ren 1 [Renilla koellikeri]	111	1e-25	AAL25619.1	hypothetical protein CAPTEDRAFT_192109 [Capitella teleta]	187	2e-50	ELT96301.1	PREDICTED: dopamine D2-like receptor isoform X4 [Cerapachys biroi]	189	1e-47	XP_011334385.1	D(3) dopamine receptor [Mesitornis unicolor]	172	4e-44	KFQ26886.1	SMTD_0001107601-mRNA-1	214	2e-57
	BN1106_s1016B000108.mRNA-1	7	1504	2	449	Amine-1																Oct	G protein-coupled receptor, rhodopsin-like (IPR000276)	octopamine receptor beta-3R-like [Nicrophorus vespilloides]	320	4.12e-102	NP_001317479.1	PREDICTED: octopamine receptor-like [Acropora digitifera]	160	2e-44	XP_015780793.1	hypothetical protein CAPTEDRAFT_53950 [Capitella teleta]	331	2e-110	ELT86969.1	octopamine receptor beta-3R-like [Nicrophorus vespilloides]	320	2e-103	NP_001317479.1	PREDICTED: alpha-2A adrenergic receptor-like [Salmo salar]	218	5e-64	XP_014010145.1	ECPE_0000466901-mRNA-1	603	0
	D915_08505	7	1509	1	502	Amine-1																Oct	G protein-coupled receptor, rhodopsin-like (IPR000276)	PREDICTED: tyramine/octopamine receptor-like [Priapulus caudatus]	206	1.38e-57	XP_014672793.1	predicted protein [Nematostella vectensis]	125	5e-31	XP_001635898.1	PREDICTED: 5-hydroxytryptamine receptor 1A-like [Lingula anatina]	198	4e-56	XP_013378759.1	PREDICTED: beta-2 adrenergic receptor-like [Tetranychus urticae]	220	7e-64	XP_015788613.1	PREDICTED: tyramine/octopamine receptor-like [Saccoglossus kowalevskii]	199	4e-56	XP_002742354.2	ECPE_0000698301-mRNA-1	599	0
	BN1106_s1278B000107.mRNA-1	6	2227	3	628	Amine-1																Oct	G protein-coupled receptor, rhodopsin-like (IPR000276)	PREDICTED: octopamine receptor-like [Xenopus tropicalis]	69.3	7.35e-09	XP_002937327.2	Sodium/myo-inositol cotransporter [Exaiptasia pallida]	52	5e-06	KXJ19125.1	hypothetical protein CAPTEDRAFT_54448 [Capitella teleta]	63.9	4e-10	ELT91947.1	PREDICTED: probable G-protein coupled receptor No9 isoform X3 [Linepithema humile]	58.9	8e-07	XP_012223082.1	PREDICTED: octopamine receptor-like [Xenopus tropicalis]	69.3	7e-10	XP_002937327.2	ECPE_0000213901-mRNA-1	498	9e-169
	BN1106_s504B000398.mRNA-1	7	1859	3	607	Amine-1																Oct	G protein-coupled receptor, rhodopsin-like (IPR000276)	hypothetical protein HELRODRAFT_168248 [Helobdella robusta]	82.8	1.1e-12	XP_009012379.1	predicted protein [Nematostella vectensis]	43.5	0.001	XP_001641430.1	hypothetical protein HELRODRAFT_168248 [Helobdella robusta]	82.8	3e-15	XP_009012379.1	PREDICTED: 5-hydroxytryptamine receptor 2A [Agrilus planipennis]	64.3	2e-08	XP_018318891.1	5-hydroxytryptamine receptor 2C [Fukomys damarensis]	67.8	2e-09	KFO24091.1	T265_12891	206	2e-57
	D915_03535	7	2229	2	742	Amine-1																Oct	G protein-coupled receptor, rhodopsin-like (IPR000276)	hypothetical protein HELRODRAFT_168248 [Helobdella robusta]	62	4.14e-06	XP_009012379.1	PREDICTED: chromatin complexes subunit BAP18-like isoform X1 [Acropora digitifera]	32.7	2.8	XP_015754557.1	hypothetical protein HELRODRAFT_168248 [Helobdella robusta]	62	1e-08	XP_009012379.1	PREDICTED: tyramine/octopamine receptor [Drosophila busckii]	45.1	0.02	XP_017846086.1	PREDICTED: 5-hydroxytryptamine receptor 2C-like [Elephantulus edwardii]	59.3	1e-06	XP_006901642.1	ECPE_0000239901-mRNA-1	759	0
	D915_02972	7	1953	1	650	Amine-1																Oct	G protein-coupled receptor, rhodopsin-like (IPR000276)	PREDICTED: tyramine receptor 1-like [Lingula anatina]	286	1.62e-84	XP_013400459.1	Alpha-1A adrenergic receptor [Exaiptasia pallida]	97.8	2e-20	KXJ27370.1	PREDICTED: tyramine receptor 1-like [Lingula anatina]	286	5e-87	XP_013400459.1	G-protein-coupled receptor No9 [Daphnia magna]	191	2e-50	KZS12244.1	PREDICTED: octopamine receptor-like [Saccoglossus kowalevskii]	158	2e-39	XP_006822832.1	ECPE_0001322901-mRNA-1	664	0
	BN1106_s81B000700.mRNA-1	7	1833	3	560	Amine-1																5HT	G protein-coupled receptor, rhodopsin-like (IPR000276); Muscarinic acetylcholine receptor family (IPR000995)	PREDICTED: 5-hydroxytryptamine receptor 1-like [Papilio xuthus]	286	1.01e-85	XP_013165408.1	PREDICTED: tyramine/octopamine receptor-like [Acropora digitifera]	110	3e-25	XP_015779073.1	hypothetical protein HELRODRAFT_181653 [Helobdella robusta]	272	6e-83	XP_009029689.1	PREDICTED: 5-hydroxytryptamine receptor 1-like [Papilio xuthus]	286	4e-87	XP_013165408.1	PREDICTED: 5-hydroxytryptamine receptor 1A [Ictalurus punctatus]	236	1e-69	XP_017347350.1	ECPE_0000239601-mRNA-1	743	0
	BN1106_s10B000515.mRNA-1	6	4727	3	704	Amine-1																5HT	G protein-coupled receptor, rhodopsin-like (IPR000276)	serotonin receptor [Aplysia kurodai]	237	1.01e-66	ACQ90247.1	Alpha-1A adrenergic receptor [Exaiptasia pallida]	128	2e-31	KXJ28643.1	serotonin receptor [Aplysia kurodai]	237	3e-69	ACQ90247.1	PREDICTED: 5-hydroxytryptamine receptor 1 [Fopius arisanus]	222	1e-62	XP_011303450.1	PREDICTED: 5-hydroxytryptamine receptor 1A-like [Saccoglossus kowalevskii]	216	1e-60	XP_006820691.1	ECPE_0000398501-mRNA-1	774	0
	BN1106_s362B000177.mRNA-1	6	2195	4	415	Amine-1																5HT	G protein-coupled receptor, rhodopsin-like (IPR000276)	hypothetical protein CAPTEDRAFT_138863 [Capitella teleta]	232	1.93e-68	ELU14915.1	Alpha-1A adrenergic receptor [Exaiptasia pallida]	124	3e-30	KXJ27370.1	hypothetical protein CAPTEDRAFT_138863 [Capitella teleta]	232	6e-71	ELU14915.1	hypothetical protein g.3969 [Clastoptera arizonana]	210	9e-61	JAS29901.1	PREDICTED: 5-hydroxytryptamine receptor 1A [Thamnophis sirtalis]	219	3e-64	XP_013913996.1	ECPE_0000341401-mRNA-1	546	0
	D915_05578	7	1641	1	546	Amine-1																Tyr	G protein-coupled receptor, rhodopsin-like (IPR000276)	PREDICTED: alpha-2A adrenergic receptor-like [Lingula anatina]	203	1.17e-54	XP_013398216.1	PREDICTED: alpha-2 adrenergic receptor-like [Acropora digitifera]	102	3e-22	XP_015757865.1	PREDICTED: alpha-2A adrenergic receptor-like [Lingula anatina]	203	4e-57	XP_013398216.1	PREDICTED: tyramine/octopamine receptor [Drosophila biarmipes]	244	6e-71	XP_016959570.1	PREDICTED: alpha-2B adrenergic receptor-like [Lates calcarifer]	215	1e-60	XP_018550393.1	ECPE_0000370201-mRNA-1	276	1e-83
	BN1106_s3137B000066.mRNA-1	7	1900	2	534	Amine-1																Tyr	G protein-coupled receptor, rhodopsin-like (IPR000276)	PREDICTED: alpha-2C adrenergic receptor [Lepisosteus oculatus]	178	6.59e-47	XP_015200296.1	predicted protein [Nematostella vectensis]	102	1e-22	XP_001639422.1	hypothetical protein CAPTEDRAFT_83790 [Capitella teleta]	150	2e-39	ELT99717.1	DOPamine receptor [Caenorhabditis elegans]	172	1e-45	NP_001024577.1	PREDICTED: alpha-2C adrenergic receptor [Lepisosteus oculatus]	178	6e-48	XP_015200296.1	ECPE_0001038501-mRNA-1	526	0
	D915_08094	8	1608	2	535	Amine-1																Tyr	G protein-coupled receptor, rhodopsin-like (IPR000276)	orphan G-protein coupled receptor 55 [Platynereis dumerilii]	234	1.93e-67	AKQ63060.1	PREDICTED: dopamine receptor 2-like [Acropora digitifera]	87.8	7e-18	XP_015779060.1	orphan G-protein coupled receptor 55 [Platynereis dumerilii]	234	6e-70	AKQ63060.1	putative octopamine receptor [Mamestra brassicae]	150	1e-37	AAK14402.1	dopamine D2B receptor [Anguilla anguilla]	145	2e-35	ABH06894.1	ECPE_0000430001-mRNA-1	544	0
	D915_06018	6	2157	2	718	Amine-1																	G protein-coupled receptor, rhodopsin-like (IPR000276)	PREDICTED: dopamine receptor 2-like isoform X1 [Lingula anatina]	228	1.83e-62	XP_013419306.1	predicted protein [Nematostella vectensis]	128	8e-32	XP_001636803.1	PREDICTED: dopamine receptor 2-like isoform X1 [Lingula anatina]	228	6e-65	XP_013419306.1	PREDICTED: tyramine/octopamine receptor [Drosophila biarmipes]	224	5e-62	XP_016959570.1	PREDICTED: dopamine receptor 2-like [Saccoglossus kowalevskii]	213	2e-58	XP_006825733.1	ECPE_0000209201-mRNA-1	816	0
	D915_01850	7	1485	1	494	Amine-1																	G protein-coupled receptor, rhodopsin-like (IPR000276)	octopamine receptor Oamb [Pieris rapae]	246	2.96e-72	XP_022116343.1	predicted protein [Nematostella vectensis]	114	9e-28	XP_001641430.1	PREDICTED: dopamine receptor 2-like isoform X1 [Lingula anatina]	303	2e-95	XP_013419306.1	PREDICTED: probable G-protein coupled receptor No9 [Amyelois transitella]	243	4e-72	XP_013183250.1	PREDICTED: dopamine receptor 2-like [Saccoglossus kowalevskii]	206	7e-58	XP_006825733.1	ECPE_0000415501-mRNA-1	644	0
	BN1106_s2126B000359.mRNA-1	7	1638	2	465	Amine-1																	G protein-coupled receptor, rhodopsin-like (IPR000276)	PREDICTED: octopamine receptor 2 [Crassostrea gigas]	129	6.58e-29	XP_011428375.1	predicted protein [Nematostella vectensis]	65.1	9e-11	XP_001627311.1	PREDICTED: octopamine receptor 2-like [Crassostrea gigas]	129	1e-31	XP_011428375.1	PREDICTED: probable G-protein coupled receptor No18 [Limulus polyphemus]	110	3e-24	XP_013776218.1	PREDICTED: D(2) dopamine receptor isoform X2 [Acanthisitta chloris]	108	3e-23	XP_009074346.1	ECPE_0000231201-mRNA-1	273	3e-85
	scaffold172:177535-178566	7	1031	1	343	Amine-2																SmGPR	G protein-coupled receptor, rhodopsin-like (IPR000276)	dopamine D2-like receptor [Parasteatoda tepidariorum]	102	1.64e-19	XP_015930267.1	predicted protein [Nematostella vectensis]	72.4	2e-13	XP_001627378.1	PREDICTED: alpha-2A adrenergic receptor-like [Lingula anatina]	92.4	6e-19	XP_013383118.1	PREDICTED: dopamine D2-like receptor [Parasteatoda tepidariorum]	102	7e-21	XP_015930267.1	PREDICTED: octopamine receptor-like [Saccoglossus kowalevskii]	89.7	1e-16	XP_006822832.1	Sjp_0039590	122	2e-29
	scaffold5061:86104-86787	5	683	1	228	Amine-2																SmGPR	G protein-coupled receptor, rhodopsin-like (IPR000276)	PREDICTED: trace amine-associated receptor 1-like [Lates calcarifer]	84.7	8.19e-16	XP_018558952.1	predicted protein [Nematostella vectensis]	60.8	6e-10	XP_001636437.1	hypothetical protein LOTGIDRAFT_178224 [Lottia gigantea]	64.3	5e-11	XP_009052442.1	PREDICTED: 5-hydroxytryptamine receptor 2C isoform X2 [Polistes canadensis]	78.2	1e-14	XP_014608569.1	PREDICTED: trace amine-associated receptor 1-like [Lates calcarifer]	84.7	8e-17	XP_018558952.1	TRE_0000008701-mRNA-1	78.6	8e-16
	scaffold1469:78871-80310	9	1439	1	479	Amine-2																SmGPR	G protein-coupled receptor, rhodopsin-like (IPR000276)	PREDICTED: D(1) dopamine receptor-like [Sinocyclocheilus grahami]	83.2	1.53e-13	XP_016140732.1	hypothetical protein TRIADDRAFT_59551 [Trichoplax adhaerens]	68.2	2e-11	XP_002115630.1	PREDICTED: 5-hydroxytryptamine receptor 1F-like [Crassostrea gigas]	105	2e-23	XP_011446943.1	putative tyramine receptor [Apis mellifera]	78.6	2e-13	NP_001032395.1	PREDICTED: D(1) dopamine receptor-like [Sinocyclocheilus grahami]	84.3	8e-15	XP_016140732.1	SMRZ_0000467801-mRNA-1	107	1e-23
	scaffold10293:7824-8801	4	977	1	325	Amine-2																SmGPR	G protein-coupled receptor, rhodopsin-like (IPR000276)	PREDICTED: octopamine receptor-like [Saccoglossus kowalevskii]	80.9	2.52e-13	XP_006822832.1	PREDICTED: tyramine/octopamine receptor-like [Acropora digitifera]	71.2	5e-13	XP_015779073.1	Alpha-2C adrenergic receptor [Crassostrea gigas]	76.3	4e-14	EKC26721.1	PREDICTED: 5-hydroxytryptamine receptor 1-like [Bombyx mori]	80.5	2e-14	XP_012547038.1	PREDICTED: octopamine receptor-like [Saccoglossus kowalevskii]	80.9	2e-14	XP_006822832.1	TRE_0000581901-mRNA-1	105	9e-24
	D915_00618	7	1491	2	496	Amine-2																SmGPR	G protein-coupled receptor, rhodopsin-like (IPR000276)	CBN-TYRA-3 protein [Caenorhabditis brenneri]	92	4.36e-16	EGT30245.1	predicted protein [Nematostella vectensis]	72.4	3e-13	XP_001627378.1	hypothetical protein CAPTEDRAFT_63740 [Capitella teleta]	86.3	2e-17	ELU05033.1	CBN-TYRA-3 protein [Caenorhabditis brenneri]	92	2e-17	EGT30245.1	PREDICTED: octopamine receptor-like [Saccoglossus kowalevskii]	90.1	1e-16	XP_006822832.1	TRE_0000581901-mRNA-1	113	2e-25
	scaffold4144:10474-11592	6	1118	1	372	Amine-2																SmGPR	G protein-coupled receptor, rhodopsin-like (IPR000276)	PREDICTED: dopamine D2-like receptor [Rhagoletis zephyria]	96.3	6.41e-18	XP_017466774.1	predicted protein [Nematostella vectensis]	88.6	1e-18	XP_001639422.1	orphan G-protein coupled receptor 37 [Platynereis dumerilii]	92.4	2e-19	AKQ63039.1	PREDICTED: dopamine D2-like receptor [Rhagoletis zephyria]	96.3	3e-19	XP_017466774.1	PREDICTED: putative tyramine receptor 2-like [Saccoglossus kowalevskii]	92.8	2e-18	XP_002740052.1	TRE_0000008701-mRNA-1	116	6e-28
	scaffold2388:95753-97060	7	1307	1	435	Amine-2																SmGPR	G protein-coupled receptor, rhodopsin-like (IPR000276)	PREDICTED: D(1A) dopamine receptor-like [Saccoglossus kowalevskii]	119	3.66e-26	XP_006812700.1	predicted protein [Nematostella vectensis]	74.3	6e-14	XP_001631196.1	hypothetical protein CAPTEDRAFT_83790 [Capitella teleta]	103	3e-23	ELT99717.1	dopamine 2-like receptor DD2R-461 [Drosophila melanogaster]	100	7e-21	AAN15957.1	PREDICTED: D(1A) dopamine receptor-like [Saccoglossus kowalevskii]	119	5e-27	XP_006812700.1	ECPE_0000410101-mRNA-1	194	3e-57
	scaffold10464:3938-5122	6	1184	1	394	Amine-2																SmGPR	G protein-coupled receptor, rhodopsin-like (IPR000276)	PREDICTED: LOW QUALITY PROTEIN: trace amine-associated receptor 1-like, partial [Lates calcarifer]	91.3	2.18e-17	XP_018544063.1	Alpha-1A adrenergic receptor [Exaiptasia pallida]	82	5e-16	KXJ27370.1	PREDICTED: octopamine receptor beta-3R-like [Octopus bimaculoides]	84.3	8e-17	XP_014771877.1	octopamine receptor [Bombyx mori]	90.9	7e-18	NP_001171666.1	PREDICTED: trace amine-associated receptor 1-like [Lates calcarifer]	92	3e-18	XP_018550328.1	TRE_0000008701-mRNA-1	103	2e-23
	scaffold8392:274-1260	6	986	1	328	Amine-2																SmGPR	G protein-coupled receptor, rhodopsin-like (IPR000276)	PREDICTED: octopamine receptor beta-2R [Agrilus planipennis]	96.7	7.87e-19	XP_018331973.1	predicted protein [Nematostella vectensis]	82	1e-16	XP_001639422.1	hypothetical protein CAPTEDRAFT_176407 [Capitella teleta]	82	1e-17	ELT94206.1	PREDICTED: octopamine receptor beta-2R [Agrilus planipennis]	95.5	1e-19	XP_018331973.1	PREDICTED: octopamine receptor-like [Saccoglossus kowalevskii]	88.6	6e-17	XP_006822832.1	Sjp_0039620	97.4	8e-22
	scaffold12060:5559-6182	5	623	1	207	Amine-2																SmGPR	G protein-coupled receptor, rhodopsin-like (IPR000276)	PREDICTED: D(1) dopamine receptor-like [Callorhinchus milii]	93.6	9.43e-19	XP_007907425.1	predicted protein [Nematostella vectensis]	79.3	1e-16	XP_001639422.1	hypothetical protein CAPTEDRAFT_63740 [Capitella teleta]	90.9	7e-21	ELU05033.1	5-HT7 receptor [Bombyx mori]	88.6	2e-18	AIZ66402.1	PREDICTED: D(1) dopamine receptor-like [Callorhinchus milii]	93.6	9e-20	XP_007907425.1	Sjp_0107180	107	4e-26
	scaffold2955:106290-107285	5	995	1	331	Amine-2																SmGPR	G protein-coupled receptor, rhodopsin-like (IPR000276)	PREDICTED: probable G-protein coupled receptor No9 [Octopus bimaculoides]	92	6.09e-17	XP_014772693.1	predicted protein [Nematostella vectensis]	76.3	1e-14	XP_001639422.1	PREDICTED: probable G-protein coupled receptor No9 [Octopus bimaculoides]	92	2e-19	XP_014772693.1	PREDICTED: octopamine receptor beta-2R [Agrilus planipennis]	86.7	1e-16	XP_018331973.1	PREDICTED: octopamine receptor-like [Saccoglossus kowalevskii]	86.7	3e-16	XP_006822832.1	TRE_0000008701-mRNA-1	108	2e-25
	scaffold6913:25249-25794	4	545	1	181	Amine-2																SmGPR	G protein-coupled receptor, rhodopsin-like (IPR000276)	tyramine/octopamine receptor-like isoform X1 [Mizuhopecten yessoensis]	91.7	6.03e-18	XP_021356295.1	predicted protein [Nematostella vectensis]	73.9	9e-15	XP_001639422.1	PREDICTED: muscarinic acetylcholine receptor M2-like [Crassostrea gigas]	84.3	6e-18	XP_011443835.1	hypothetical protein Y032_0061g3298 [Ancylostoma ceylanicum]	84.7	5e-17	EYC09357.1	PREDICTED: D(1B) dopamine receptor [Buceros rhinoceros silvestris]	85.5	5e-17	XP_010131131.1	TRE_0000008701-mRNA-1	112	9e-28
	scaffold2956:104514-104984	4	470	1	156	Amine-2																SmGPR	G protein-coupled receptor, rhodopsin-like (IPR000276)	PREDICTED: octopamine receptor-like [Saccoglossus kowalevskii]	93.6	2.1e-19	XP_006822832.1	predicted protein [Nematostella vectensis]	71.6	7e-15	XP_001627378.1	PREDICTED: octopamine receptor beta-2R-like [Lingula anatina]	81.3	1e-17	XP_013389322.1	5-hydroxytryptamine receptor [Daphnia magna]	81.6	2e-16	JAN59319.1	PREDICTED: octopamine receptor-like [Saccoglossus kowalevskii]	93.6	2e-20	XP_006822832.1	TRE_0000581901-mRNA-1	95.1	1e-21
	D915_14531	8	1548	1	515	Amine-2																SmGPR	G protein-coupled receptor, rhodopsin-like (IPR000276)	PREDICTED: muscarinic acetylcholine receptor M5 [Cynoglossus semilaevis]	110	3.65e-22	XP_008311627.1	predicted protein [Nematostella vectensis]	81.6	2e-16	XP_001624612.1	PREDICTED: octopamine receptor beta-2R-like [Lingula anatina]	88.6	1e-17	XP_013389322.1	octopamine receptor long variant [Chilo suppressalis]	94.7	2e-18	AIC75370.1	PREDICTED: muscarinic acetylcholine receptor M5 [Cynoglossus semilaevis]	110	4e-23	XP_008311627.1	SROB_0000372701-mRNA-1	135	3e-33
	scaffold9068:24160-24519	4	359	1	119	Amine-2																SmGPR	G protein-coupled receptor, rhodopsin-like (IPR000276)	cholecystokinin receptor-like [Orbicella faveolata]	51.6	0.000414	XP_020613171.1	PREDICTED: neuropeptide FF receptor 2-like [Acropora digitifera]	47.4	1e-05	XP_015770523.1	orphan G-protein coupled receptor 24 [Platynereis dumerilii]	49.3	8e-06	AKQ63034.1	PREDICTED: prolactin-releasing peptide receptor-like [Monomorium pharaonis]	51.2	2e-05	XP_012537355.1	PREDICTED: olfactory receptor 52E4-like [Dasypus novemcinctus]	51.6	3e-05	XP_004471784.1	DILT_0001440001-mRNA-1	50.4	5e-06
	D915_01691	8	1776	1	591	Amine-3																SmGPR	G protein-coupled receptor, rhodopsin-like (IPR000276)	PREDICTED: alpha-2Da adrenergic receptor [Papilio machaon]	93.6	2.3e-16	XP_014366649.1	PREDICTED: histamine H2 receptor-like [Hydra vulgaris]	67.8	4e-11	XP_004209197.2	hypothetical protein LOTGIDRAFT_178787 [Lottia gigantea]	88.6	1e-17	XP_009058244.1	PREDICTED: alpha-2Da adrenergic receptor [Papilio machaon]	93.6	9e-18	XP_014366649.1	PREDICTED: beta-1 adrenergic receptor isoform X3 [Parus major]	86.3	3e-15	XP_015489173.1	ECPE_0000205801-mRNA-1	876	0
	BN1106_s1362B000183.mRNA-1	7	2254	3	531	Amine-3																	G protein-coupled receptor, rhodopsin-like (IPR000276)	beta-2 adrenergic receptor-like [Fundulus heteroclitus]	70.1	3.68e-09	XP_012718788.1	predicted protein [Nematostella vectensis]	57.4	5e-08	XP_001626193.1	PREDICTED: 5-hydroxytryptamine receptor 1A-like [Lingula anatina]	65.5	4e-10	XP_013378759.1	5-hydroxytryptamine receptor 1A-beta [Trichinella papuae]	67	1e-09	KRZ77764.1	PREDICTED: 5-hydroxytryptamine receptor 4 [Crocodylus porosus]	72.4	5e-11	XP_019390452.1	ECPE_0000469301-mRNA-1	521	1e-178
	BN1106_s2017B000126.mRNA-1	7	1376	7	404	Opsin																	G protein-coupled receptor, rhodopsin-like (IPR000276)	Rhodopsin, GQ-coupled [Mizuhopecten yessoensis]	279	2.69e-86	OWF40989.1	PREDICTED: melanopsin-A-like [Acropora digitifera]	125	4e-32	XP_015766789.1	rhabdomeric opsin [Nautilus pompilius]	274	9e-86	BAR90770.1	onychopsin [Euperipatoides kanangrensis]	207	1e-57	CCP46946.1	PREDICTED: melanopsin [Branchiostoma belcheri]	213	7e-60	XP_019635260.1	ECPE_0000232901-mRNA-1	346	4e-116
	BN1106_s2017B000123.mRNA-1	7	5886	9	367	Opsin																	G protein-coupled receptor, rhodopsin-like (IPR000276); Opsin (IPR001760)	Rhodopsin, GQ-coupled [Mizuhopecten yessoensis]	354	5.72e-116	OWF40989.1	c-like opsin [Tripedalia cystophora]	145	6e-40	AGB67501.1	opsin Gq4 [Argopecten irradians]	329	1e-108	ALO02517.1	hypothetical protein DAPPUDRAFT_307030 [Daphnia pulex]	271	2e-86	EFX63569.1	PREDICTED: melanopsin [Branchiostoma belcheri]	250	3e-74	XP_019635260.1	ECPE_0000364801-mRNA-1	531	0
	D915_01742	5	771	5	257	Opsin																	None predicted.	hypothetical protein LOTGIDRAFT_173452 [Lottia gigantea]	62	1.4e-07	XP_009049184.1	c-like opsin [Tripedalia cystophora]	50.8	1e-06	AGB67489.1	hypothetical protein LOTGIDRAFT_173452 [Lottia gigantea]	62	4e-10	XP_009049184.1	peropsin [Hasarius adansoni]	58.5	1e-07	BAJ22674.1	RPE-retinal G protein-coupled receptor [Ophiophagus hannah]	54.3	6e-06	ETE69021.1	Sjp_0107370	84	6e-18
	BN1106_s3778B000020.mRNA-1	7	1718	3	407	Peptide-1																PdFMRFamide	G protein-coupled receptor, rhodopsin-like (IPR000276)	hypothetical protein CAPTEDRAFT_131573 [Capitella teleta]	195	3.02e-55	ELT88896.1	predicted protein [Nematostella vectensis]	133	4e-35	XP_001628536.1	hypothetical protein CAPTEDRAFT_131573 [Capitella teleta]	195	1e-57	ELT88896.1	PREDICTED: neuropeptide Y receptor-like [Tetranychus urticae]	164	4e-44	XP_015783064.1	PREDICTED: neuropeptide Y receptor-like [Saccoglossus kowalevskii]	172	9e-47	XP_002734699.1	ECPE_0000301801-mRNA-1	477	2e-166
	BN1106_s19B000334.mRNA-1	6	1845	2	558	Peptide-1																PdLuqin	G protein-coupled receptor, rhodopsin-like (IPR000276); Neuropeptide Y receptor family (IPR000611)	RYamide receptor-like [Limulus polyphemus]	188	1.08e-50	XP_013771865.1	predicted protein [Nematostella vectensis]	123	7e-31	XP_001636481.1	luqin receptor 1 [Platynereis dumerilii]	187	1e-52	AKP24072.1	PREDICTED: neuropeptide Y receptor-like [Limulus polyphemus]	188	4e-52	XP_013771865.1	PREDICTED: neuropeptide Y receptor-like [Saccoglossus kowalevskii]	154	2e-39	XP_002732004.1	csin104454	450	2e-150
	BN1106_s1085B000091.mRNA-1	7	1900	2	419	Peptide-1																GtNPR1	G protein-coupled receptor, rhodopsin-like (IPR000276); Neuropeptide Y receptor family (IPR000611)	hypothetical protein LOTGIDRAFT_73358, partial [Lottia gigantea]	306	3.15e-99	XP_009058208.1	PREDICTED: galanin receptor type 2-like [Acropora digitifera]	171	4e-48	XP_015774165.1	hypothetical protein LOTGIDRAFT_73358 [Lottia gigantea]	306	1e-101	XP_009058208.1	PREDICTED: prolactin-releasing peptide receptor-like [Vollenhovia emeryi]	278	4e-88	XP_011868505.1	neuropeptide Y receptor Y2, like [Danio rerio]	210	9e-62	NP_001314731.1	ECPE_0000429101-mRNA-1	615	0
	BN1106_s2967B000104.mRNA-1	7	1576	2	447	Peptide-1																GtNPR1	G protein-coupled receptor, rhodopsin-like (IPR000276); Neuropeptide Y receptor family (IPR000611)	hypothetical protein LOTGIDRAFT_73358, partial [Lottia gigantea]	343	2.93e-113	XP_009058208.1	PREDICTED: galanin receptor type 2-like [Acropora digitifera]	169	4e-47	XP_015774165.1	hypothetical protein LOTGIDRAFT_73358 [Lottia gigantea]	343	9e-116	XP_009058208.1	PREDICTED: prolactin-releasing peptide receptor-like isoform X1 [Linepithema humile]	299	3e-95	XP_012230035.1	PREDICTED: prolactin-releasing peptide receptor-like [Saccoglossus kowalevskii]	215	8e-63	XP_002740053.1	ECPE_0000347801-mRNA-1	586	0
	D915_05685	7	1974	2	657	Peptide-1																SmedNPYR1	G protein-coupled receptor, rhodopsin-like (IPR000276); Neuropeptide Y receptor family (IPR000611)	PREDICTED: neuropeptide F receptor-like [Aplysia californica]	226	1.2e-63	XP_005089880.1	Neuropeptide FF receptor 2 [Exaiptasia pallida]	102	2e-22	KXJ25557.1	PREDICTED: neuropeptide F receptor-like [Aplysia californica]	226	4e-66	XP_005089880.1	AGAP004123-PA-like protein (GRNPYR) [Anopheles sinensis]	181	5e-48	KFB38718.1	PREDICTED: neuropeptide Y receptor type 2-like [Nothobranchius furzeri]	110	2e-23	XP_015830311.1	ECPE_0000391601-mRNA-1	697	0
	BN1106_s3169B000088.mRNA-1	6	2063	2	560	Peptide-1																SmedNPYR1-like	G protein-coupled receptor, rhodopsin-like (IPR000276)	PREDICTED: neuropeptide F receptor [Bactrocera dorsalis]	179	1.03e-46	XP_011202740.1	predicted protein [Nematostella vectensis]	97.1	2e-21	XP_001641682.1	PREDICTED: neuropeptide F receptor-like [Crassostrea gigas]	172	5e-47	XP_011444490.1	Neuropeptide F receptor [Daphnia magna]	184	1e-49	KZS05899.1	PREDICTED: neuropeptide Y receptor type 2-like isoform X3 [Scleropages formosus]	134	5e-32	XP_018591260.1	ECPE_0000251201-mRNA-1	657	0
	BN1106_s1255B000312.mRNA-1	5	819	5	272	Peptide-1																Tachykinin/SubstanceP	G protein-coupled receptor, rhodopsin-like (IPR000276)	neuropeptide GPCR A24 [Nilaparvata lugens]	148	1e-38	BAO01074.1	Substance-K receptor [Exaiptasia pallida]	110	4e-27	KXJ26089.1	PREDICTED: tachykinin-like peptides receptor 99D isoform X1 [Lingula anatina]	140	3e-38	XP_013411108.1	PREDICTED: tachykinin-like peptides receptor 99D-like isoform X1 [Apis dorsata]	149	7e-40	XP_006612330.1	PREDICTED: tachykinin-like peptides receptor 99D-like [Saccoglossus kowalevskii]	117	4e-28	XP_002735432.1	ECPE_0000447001-mRNA-1	334	8e-112
	BN1106_s545B000172.mRNA-1	8	1763	2	471	Peptide-1																	G protein-coupled receptor, rhodopsin-like (IPR000276)	PREDICTED: neuropeptide Y receptor-like isoform X2 [Tetranychus urticae]	189	3.97e-52	XP_015785082.1	PREDICTED: tachykinin-like peptides receptor 86C [Acropora digitifera]	113	1e-26	XP_015773135.1	hypothetical protein LOTGIDRAFT_105957 [Lottia gigantea]	203	2e-60	XP_009060304.1	PREDICTED: neuropeptide Y receptor-like isoform X2 [Tetranychus urticae]	189	2e-53	XP_015785082.1	PREDICTED: neuropeptide Y receptor-like [Saccoglossus kowalevskii]	152	4e-39	XP_002732003.1	SMRZ_0000011401-mRNA-1	367	3e-120
	BN1106_s92B000566.mRNA-1	7	1849	2	420	Peptide-1																	G protein-coupled receptor, rhodopsin-like (IPR000276)	hypothetical protein BRAFLDRAFT_220926, partial [Branchiostoma floridae]	87.4	1.16e-15	XP_002591960.1	predicted protein [Nematostella vectensis]	67	1e-11	XP_001634946.1	PREDICTED: galanin receptor type 2-like [Octopus bimaculoides]	89.4	4e-18	XP_014771366.1	PREDICTED: orexin receptor type 1-like isoform X2 [Bemisia tabaci]	77.8	3e-13	XP_018905596.1	PREDICTED: neuropeptide FF receptor 2 [Mustela putorius furo]	82.8	1e-14	XP_012918856.1	ECPE_0000267801-mRNA-1	679	0
	D915_06456	6	1320	1	439	Peptide-1																Myomodulin	G protein-coupled receptor, rhodopsin-like (IPR000276); 7TM GPCR, serpentine receptor class w (Srw) (IPR019427)	hypothetical protein CAPTEDRAFT_142791 [Capitella teleta]	221	1.49e-64	ELT99172.1	PREDICTED: probable G-protein coupled receptor 139 [Hydra vulgaris]	45.4	0.0002	XP_002160368.1	hypothetical protein CAPTEDRAFT_142791 [Capitella teleta]	221	5e-67	ELT99172.1	myosuppressin receptor [Rhodnius prolixus]	160	7e-43	AGT02812.1	PREDICTED: thyrotropin-releasing hormone receptor-like [Salmo salar]	56.2	9e-06	XP_014032309.1	ECPE_0000225501-mRNA-1	614	0
	BN1106_s4451B000132.mRNA-1	5	1897	2	622	Peptide-1																	G protein-coupled receptor, rhodopsin-like (IPR000276)	FMRFamide receptor-like [Mizuhopecten yessoensis]	67.8	1.94e-08	XP_021378358.1	PREDICTED: dopamine receptor 4-like [Hydra vulgaris]	39.7	0.027	XP_012559100.1	hypothetical protein CAPTEDRAFT_215199 [Capitella teleta]	65.9	3e-10	ELT94998.1	PREDICTED: FMRFamide receptor-like [Metaseiulus occidentalis]	63.5	1e-08	XP_003748414.1	PREDICTED: cholecystokinin receptor type A-like [Austrofundulus limnaeus]	46.6	0.01	XP_013886317.1	ECPE_0000250801-mRNA-1	607	0
	BN1106_s1703B000178.mRNA-1	7	2084	2	413	Peptide-1																PdAllatostatinA	G protein-coupled receptor, rhodopsin-like (IPR000276); Neuropeptide Y receptor family (IPR000611)	hypothetical protein LOTGIDRAFT_108200 [Lottia gigantea]	243	1.36e-73	XP_009065272.1	Orexin receptor type 2 [Exaiptasia pallida]	144	9e-39	KXJ24675.1	hypothetical protein LOTGIDRAFT_108200 [Lottia gigantea]	243	4e-76	XP_009065272.1	FGLa/AST receptor [Rhodnius prolixus]	241	1e-73	AJA32745.1	PREDICTED: allatostatin-A receptor-like [Saccoglossus kowalevskii]	187	2e-53	XP_002730936.1	ECPE_0000373801-mRNA-1	454	1e-155
	BN1106_s284B000285.mRNA-1	8	1681	8	520	Peptide-1																Allatotropin/Orexin-like	G protein-coupled receptor, rhodopsin-like (IPR000276); Neuropeptide Y receptor family (IPR000611)	PREDICTED: orexin receptor type 1-like isoform X1 [Bemisia tabaci]	245	6.02e-72	XP_018905595.1	Neuropeptide FF receptor 2 [Exaiptasia pallida]	107	1e-24	KXJ25557.1	hypothetical protein CAPTEDRAFT_182424 [Capitella teleta]	224	1e-66	ELU16138.1	PREDICTED: orexin receptor type 1-like isoform X1 [Bemisia tabaci]	245	2e-73	XP_018905595.1	PREDICTED: orexin receptor type 2-like [Clupea harengus]	202	5e-57	XP_012695802.1	maker-uti_cns_0008564-snap-gene-0.5-mRNA-1	191	7e-54
	BN1106_s2188B000064.mRNA-1	5	1299	3	424	Peptide-1																growth hormone secretagogue	G protein-coupled receptor, rhodopsin-like (IPR000276)	PREDICTED: neuropeptides capa receptor-like [Priapulus caudatus]	133	6.89e-32	XP_014670688.1	PREDICTED: muscarinic acetylcholine receptor M3-like [Hydra vulgaris]	78.2	6e-15	XP_004205906.1	PREDICTED: neuromedin-U receptor 2-like [Aplysia californica]	127	8e-31	XP_012939588.1	PREDICTED: neuropeptides capa receptor-like [Priapulus caudatus]	133	3e-33	XP_014670688.1	neuromedin U receptor 2 [Carassius auratus]	110	5e-24	BAJ49819.1	Smp_141880.1	278	1e-86
	D915_05591	6	1710	1	569	Peptide-1																HsProkineticin	G protein-coupled receptor, rhodopsin-like (IPR000276); Neuropeptide Y receptor family (IPR000611)	PREDICTED: prolactin-releasing peptide receptor-like [Aplysia californica]	169	1.47e-43	XP_005104464.1	PREDICTED: galanin receptor type 2-like [Acropora digitifera]	87.4	1e-17	XP_015774165.1	PREDICTED: prolactin-releasing peptide receptor-like [Aplysia californica]	169	5e-46	XP_005104464.1	neuropeptide receptor A10 [Bombyx mori]	140	4e-34	NP_001127707.1	PREDICTED: neuropeptide Y receptor type 4-like [Xenopus laevis]	121	1e-27	XP_018097771.1	ECPE_0000389301-mRNA-1	727	0
	BN1106_s2682B000166.mRNA-1	7	1665	4	362	Peptide-1																RnTrH-like	G protein-coupled receptor, rhodopsin-like (IPR000276); Thyrotropin-releasing hormone receptor (IPR002120)	EFLGamide receptor 1 [Platynereis dumerilii]	270	7.61e-84	AKQ63029.1	predicted protein [Nematostella vectensis]	98.6	8e-23	XP_001641633.1	EFLGamide receptor 1 [Platynereis dumerilii]	270	2e-86	AKQ63029.1	PREDICTED: thyrotropin-releasing hormone receptor-like [Parasteatoda tepidariorum]	258	2e-81	XP_015924433.1	PREDICTED: thyrotropin-releasing hormone receptor-like [Cyprinodon variegatus]	234	1e-71	XP_015239755.1	ECPE_0001377101-mRNA-1	399	5e-136
	BN1106_s817B000144.mRNA-1	6	2711	3	798	Peptide-1																	G protein-coupled receptor, rhodopsin-like (IPR000276)	neurotensin receptor type 1-like [Mizuhopecten yessoensis]	108	4.75e-22	XP_021364254.1	predicted protein [Nematostella vectensis]	37.4	0.18	XP_001638225.1	PREDICTED: somatostatin receptor type 2-like [Crassostrea gigas]	97.4	2e-20	XP_011438094.1	neuropeptide receptor A18 [Danaus plexippus]	59.7	5e-07	EHJ64639.1	PREDICTED: substance-P receptor [Strongylocentrotus purpuratus]	46.2	0.027	XP_001200425.1	ECPE_0001340301-mRNA-1	576	0
	D915_01953	7	1083	1	360	Peptide-1																	G protein-coupled receptor, rhodopsin-like (IPR000276)	hypothetical protein CAPTEDRAFT_208570 [Capitella teleta]	103	1.8e-21	ELU13035.1	D(1B) dopamine receptor [Exaiptasia pallida]	59.3	5e-09	KXJ24180.1	hypothetical protein CAPTEDRAFT_208570 [Capitella teleta]	103	6e-24	ELU13035.1	neuropeptide GPCR A30 [Nilaparvata lugens]	55.5	2e-06	BAO01080.1	PREDICTED: cholecystokinin receptor-like [Saccoglossus kowalevskii]	80.1	4e-14	XP_006813027.1	ECPE_0000907801-mRNA-1	433	4e-151
	D915_01126	7	1485	1	494	Peptide-2																HsAngiotensin-like	G protein-coupled receptor, rhodopsin-like (IPR000276)	hypothetical protein CAPTEDRAFT_213150 [Capitella teleta]	162	3.88e-41	ELT97523.1	PREDICTED: probable G-protein coupled receptor 139 [Hydra vulgaris]	45.4	0.0003	XP_012562545.1	hypothetical protein CAPTEDRAFT_213150 [Capitella teleta]	162	1e-43	ELT97523.1	PREDICTED: thyrotropin-releasing hormone receptor-like [Tetranychus urticae]	147	3e-36	XP_015783705.1	PREDICTED: neuropeptides capa receptor-like [Callorhinchus milii]	74.7	4e-12	XP_007884213.1	ECPE_0000203101-mRNA-1	650	0
	D915_10580	7	1476	3	491	Peptide-2																Xl_endothelin	None predicted.	FMRFamide receptor-like [Parasteatoda tepidariorum]	70.9	1.85e-09	XP_015917031.1	Laminin subunit alpha-3 [Exaiptasia pallida]	29.3	6.9	KXJ04345.1	hypothetical protein LOTGIDRAFT_153588 [Lottia gigantea]	70.1	9e-12	XP_009057864.1	PREDICTED: FMRFamide receptor-like [Parasteatoda tepidariorum]	70.9	7e-11	XP_015917031.1	PREDICTED: mas-related G-protein coupled receptor member H [Columba livia]	40	0.79	XP_005511149.1	T265_03308	500	4e-172
	BN1106_s258B000277.mRNA-1	7	1705	2	472	Peptide-2																DroFMRFamide	G protein-coupled receptor, rhodopsin-like (IPR000276)	orphan G-protein coupled receptor 44 [Platynereis dumerilii]	118	2.55e-25	AKQ63048.1	PREDICTED: probable G-protein coupled receptor 139 [Hydra vulgaris]	49.3	8e-06	XP_012561860.1	orphan G-protein coupled receptor 44 [Platynereis dumerilii]	118	8e-28	AKQ63048.1	FMRFamide Peptide Receptor family [Caenorhabditis elegans]	110	4e-24	NP_506168.2	thyrotropin-releasing hormone receptor b [Danio rerio]	63.5	3e-08	NP_001108160.1	ECPE_0000736401-mRNA-1	702	0
	BN1106_s1566B000115.mRNA-1	6	1888	3	456	Peptide-2																PdNPY4R	7TM GPCR, serpentine receptor class w (Srw) (IPR019427)	NPY-4 receptor 1 [Platynereis dumerilii]	207	8.19e-58	AKQ63008.1	PREDICTED: probable G-protein coupled receptor 139 [Hydra vulgaris]	58.2	2e-08	XP_002160368.1	NPY-4 receptor 1 [Platynereis dumerilii]	207	3e-60	AKQ63008.1	PREDICTED: sex peptide receptor-like [Limulus polyphemus]	147	1e-36	XP_013782861.1	PREDICTED: growth hormone secretagogue receptor type 1-like isoform X1 [Strongylocentrotus purpuratus]	62.8	6e-08	XP_011665373.1	ECPE_0000493001-mRNA-1	493	2e-171
	D915_00383	7	1431	1	476	Peptide-2																DroProctolin	G protein-coupled receptor, rhodopsin-like (IPR000276)	PREDICTED: thyrotropin-releasing hormone receptor-like [Biomphalaria glabrata]	146	2.13e-35	XP_013069003.1	PREDICTED: FMRFamide receptor-like [Hydra vulgaris]	55.5	1e-07	XP_012564736.1	PREDICTED: thyrotropin-releasing hormone receptor-like [Biomphalaria glabrata]	146	7e-38	XP_013069003.1	PREDICTED: FMRFamide receptor-like [Limulus polyphemus]	117	7e-26	XP_013772144.1	PREDICTED: probable G-protein coupled receptor 139 [Branchiostoma belcheri]	94.7	3e-18	XP_019638046.1	ECPE_0001695401-mRNA-1	464	3e-158
	D915_01727	7	1365	1	454	Peptide-2																DroProctolin-like	G protein-coupled receptor, rhodopsin-like (IPR000276)	hypothetical protein LOTGIDRAFT_162598 [Lottia gigantea]	173	3.25e-46	XP_009056811.1	5-hydroxytryptamine receptor 2A [Exaiptasia pallida]	47.4	6e-05	KXJ19836.1	hypothetical protein LOTGIDRAFT_162598 [Lottia gigantea]	173	1e-48	XP_009056811.1	PREDICTED: thyrotropin-releasing hormone receptor [Microplitis demolitor]	79.7	6e-14	XP_008556184.1	PREDICTED: growth hormone secretagogue receptor type 1-like [Clupea harengus]	77.4	8e-13	XP_012676703.1	ECPE_0000221201-mRNA-1	749	0
	BN1106_s46B000392.mRNA-1	7	1404	2	457	Peptide-2																DroProctolin-like	G protein-coupled receptor, rhodopsin-like (IPR000276)	PREDICTED: thyrotropin-releasing hormone receptor-like [Lingula anatina]	183	1.38e-49	XP_013411468.1	PREDICTED: alpha-2Db adrenergic receptor-like [Hydra vulgaris]	35	0.5	XP_012559545.1	PREDICTED: thyrotropin-releasing hormone receptor-like [Lingula anatina]	183	4e-52	XP_013411468.1	PREDICTED: FMRFamide receptor-like [Parasteatoda tepidariorum]	77.8	4e-13	XP_015918808.1	PREDICTED: probable G-protein coupled receptor 139 [Branchiostoma belcheri]	54.3	3e-05	XP_019642150.1	ECPE_0000207401-mRNA-1	687	0
	BN1106_s1280B000188.mRNA-1	7	2062	2	568	Peptide-2																DroProctolin-like	G protein-coupled receptor, rhodopsin-like (IPR000276)	PREDICTED: FMRFamide receptor-like [Lingula anatina]	132	3.62e-30	XP_013403369.1	PREDICTED: melanocyte-stimulating hormone receptor-like [Acropora digitifera]	43.1	0.001	XP_015772343.1	PREDICTED: FMRFamide receptor-like [Lingula anatina]	132	1e-32	XP_013403369.1	PREDICTED: thyrotropin-releasing hormone receptor-like [Wasmannia auropunctata]	84.3	5e-15	XP_011707078.1	growth hormone secretagogue receptor [Gasterosteus aculeatus]	52.4	0.0002	ALG00016.1	csin109524	420	9e-139
	D915_00019	6	1821	1	606	Peptide-2																DroProctolin-like	G protein-coupled receptor, rhodopsin-like (IPR000276)	thyrotropin-releasing hormone receptor-like [Mizuhopecten yessoensis]	189	3.19e-50	XP_021360100.1	PREDICTED: probable G-protein coupled receptor 139 isoform X1 [Hydra vulgaris]	52.4	2e-06	XP_012557881.1	PREDICTED: probable G-protein coupled receptor 139 [Crassostrea gigas]	172	9e-47	XP_011440229.1	PREDICTED: neuropeptides capa receptor-like [Megachile rotundata]	98.2	7e-20	XP_012138540.1	PREDICTED: probable G-protein coupled receptor 139 [Branchiostoma belcheri]	63.9	2e-08	XP_019642157.1	ECPE_0000354601-mRNA-1	662	0
	BN1106_s494B000132.mRNA-2	7	1806	3	492	Peptide-2																	Detailed signature match: GPCR, rhodopsin-like, 7TM (IPR017452)	hypothetical protein CAPTEDRAFT_182197 [Capitella teleta]	50.4	0.005	ELT97118.1	PREDICTED: tyramine receptor Ser-2-like [Hydra vulgaris]	42	0.003	XP_012554039.1	hypothetical protein CAPTEDRAFT_182197 [Capitella teleta]	50.4	1e-05	ELT97118.1	FMRFamide Peptide Receptor family [Caenorhabditis elegans]	47.8	0.001	NP_872220.1	PREDICTED: cholecystokinin receptor type A [Strongylocentrotus purpuratus]	52	0.0002	XP_782630.3	ECPE_0000201101-mRNA-1	614	0
	BN1106_s1800B000043.mRNA-1	7	1775	2	490	Peptide 3																DroFMRFamide-like	G protein-coupled receptor, rhodopsin-like (IPR000276)	PREDICTED: FMRFamide receptor-like [Lingula anatina]	121	1.22e-26	XP_013414301.1	Iron/zinc purple acid phosphatase-like protein [Exaiptasia pallida]	57.4	9e-08	KXJ13324.1	PREDICTED: FMRFamide receptor-like [Lingula anatina]	121	4e-29	XP_013414301.1	FMRFamide receptor [Anopheles darlingi]	112	2e-24	ETN65478.1	PREDICTED: cholecystokinin receptor type A [Clupea harengus]	67	3e-09	XP_012695623.1	ECPE_0000452001-mRNA-1	676	0
	D915_06722	7	1239	1	412	Peptide 3																	None predicted.	PREDICTED: neuropeptide FF receptor 2 [Strongylocentrotus purpuratus]	44.7	0.26	XP_011670453.1	predicted protein [Nematostella vectensis]	35	0.15	XP_001638744.1	hypothetical protein CAPTEDRAFT_200158 [Capitella teleta]	38.5	0.077	ELT97663.1	PREDICTED: 5-hydroxytryptamine receptor 1 [Acromyrmex echinatior]	41.6	0.12	XP_011056730.1	PREDICTED: neuropeptide FF receptor 2 [Strongylocentrotus purpuratus]	44.7	0.025	XP_011670453.1	ECPE_0000752101-mRNA-1	548	0
	D915_06342	7	1500	1	499	Peptide-4																HsAngiotensin-like	7TM GPCR, serpentine receptor class w (Srw) (IPR019427)	PREDICTED: sex peptide receptor [Harpegnathos saltator]	159	3.25e-40	XP_011148909.1	PREDICTED: probable G-protein coupled receptor 139 [Hydra vulgaris]	45.4	0.0003	XP_002160368.1	hypothetical protein LOTGIDRAFT_160192 [Lottia gigantea]	170	2e-47	XP_009053499.1	PREDICTED: sex peptide receptor-like [Dinoponera quadriceps]	154	8e-40	XP_014472131.1	thyrotropin-releasing hormone receptor 1b [Gasterosteus aculeatus]	53.5	5e-05	ALG00046.1	T265_09081	353	8e-115
	D915_05265	7	1668	1	555	Peptide-4																Myosuppressin/myomodulin-like	G protein-coupled receptor, rhodopsin-like (IPR000276)	PREDICTED: FMRFamide receptor [Dendroctonus ponderosae]	80.5	1.56e-12	XP_019768282.1	predicted protein [Nematostella vectensis]	44.7	0.0005	XP_001641088.1	PREDICTED: probable G-protein coupled receptor B0563.6 [Biomphalaria glabrata]	68.9	2e-11	XP_013083027.1	FMRFamide receptor [Anopheles darlingi]	74.3	7e-12	ETN65478.1	PREDICTED: thyrotropin-releasing hormone receptor-like [Astyanax mexicanus]	62	1e-07	XP_007229267.1	ECPE_0000992401-mRNA-1	648	0
	BN1106_s2273B000041.mRNA-1	6	1973	4	355	Peptide-5																Myosuppressin/myomodulin	G protein-coupled receptor, rhodopsin-like (IPR000276)	sex peptide receptor-like [Parasteatoda tepidariorum]	131	1.86e-31	XP_015918743.1	Neuropeptide FF receptor 2 [Exaiptasia pallida]	33.1	1.6	KXJ27452.1	hypothetical protein CAPTEDRAFT_24794 [Capitella teleta]	127	1e-32	ELU07445.1	PREDICTED: sex peptide receptor-like [Limulus polyphemus]	131	7e-33	XP_013793670.1	PREDICTED: growth hormone secretagogue receptor type 1 isoform X1 [Gallus gallus]	47	0.004	XP_015147117.1	ECPE_0000467201-mRNA-1	473	4e-165
	BN1106_s316B000427.mRNA-1	7	1483	2	417	Peptide-5																Myosuppressin/myomodulin	G protein-coupled receptor, rhodopsin-like (IPR000276); 7TM GPCR, serpentine receptor class w (Srw) (IPR019427)	PREDICTED: FMRFamide receptor-like [Wasmannia auropunctata]	172	1.46e-45	XP_011691800.1	PREDICTED: orexin receptor type 2-like [Acropora digitifera]	55.5	2e-07	XP_015751351.1	PREDICTED: sex peptide receptor-like [Lingula anatina]	178	1e-50	XP_013407406.1	PREDICTED: FMRFamide receptor-like [Wasmannia auropunctata]	172	6e-47	XP_011691800.1	PREDICTED: probable G-protein coupled receptor 139 [Cuculus canorus]	58.2	9e-07	XP_009564369.1	ECPE_0000382701-mRNA-1	532	0
	BN1106_s51B000259.mRNA-1	7	1494	2	427	Peptide-5																Myosuppressin/myomodulin-like	G protein-coupled receptor, rhodopsin-like (IPR000276)	hypothetical protein CAPTEDRAFT_194112 [Capitella teleta]	92.8	9.35e-17	ELU00917.1	PREDICTED: probable G-protein coupled receptor 139 [Hydra vulgaris]	48.5	1e-05	XP_012561860.1	hypothetical protein CAPTEDRAFT_194112 [Capitella teleta]	92.8	3e-19	ELU00917.1	PREDICTED: sex peptide receptor-like [Papilio xuthus]	84.7	1e-15	XP_013182067.1	PREDICTED: motilin receptor isoform X2 [Parus major]	47	0.004	XP_015481245.1	ECPE_0000229101-mRNA-1	667	0
	BN1106_s2145B000022.mRNA-1	9	2611	2	838	Peptide-5																Myosuppressin/myomodulin-like	G protein-coupled receptor, rhodopsin-like (IPR000276); 7TM GPCR, serpentine receptor class w (Srw) (IPR019427)	hypothetical protein CAPTEDRAFT_194112 [Capitella teleta]	67.8	4.2e-08	ELU00917.1	predicted protein [Nematostella vectensis]	34.7	1.4	XP_001637244.1	hypothetical protein CAPTEDRAFT_194112 [Capitella teleta]	67.8	1e-10	ELU00917.1	FMRFamide receptor [Orchesella cincta]	58.5	1e-06	ODM93048.1	PREDICTED: type-2 angiotensin II receptor-like [Neolamprologus brichardi]	46.6	0.02	XP_006781830.1	ECPE_0000389601-mRNA-1	1006	0
	D915_09561	6	1242	1	413	Peptide-5																	G protein-coupled receptor, rhodopsin-like (IPR000276); 7TM GPCR, serpentine receptor class w (Srw) (IPR019427)	No significant similarity found				PREDICTED: D(2)-like dopamine receptor [Acropora digitifera]	51.6	3e-06	XP_015770522.1	sex peptide receptor-like [Mizuhopecten yessoensis]	133	7e-34	XP_021368937.1	hypothetical protein Y032_0001g119 [Ancylostoma ceylanicum]	115	4e-26	EYC33839.1	PREDICTED: neuromedin-U receptor 1-like [Ictalurus punctatus]	58.9	8e-07	XP_017332971.1	ECPE_0000397201-mRNA-1	815	3.4e-107
	D915_05109	7	1053	1	350	Peptide-6																DroProctolin-like	G protein-coupled receptor, rhodopsin-like (IPR000276)	thyrotropin-releasing hormone receptor-like [Mizuhopecten yessoensis]	117	6.2e-26	XP_021360100.1	PREDICTED: probable G-protein coupled receptor 83 [Acropora digitifera]	32.7	1.8	XP_015762606.1	PREDICTED: growth hormone secretagogue receptor type 1-like [Lingula anatina]	113	2e-27	XP_013417727.1	Hypothetical protein CBG05705 [Caenorhabditis briggsae]	57	9e-07	XP_002633031.1	PREDICTED: free fatty acid receptor 2-like [Sinocyclocheilus anshuiensis]	46.6	0.003	XP_016341366.1	ECPE_0000219101-mRNA-1	499	2e-175
	D915_05097	6	1866	1	621	Peptide-6																DroSPR-like	G protein-coupled receptor, rhodopsin-like (IPR000276)	hypothetical protein LOTGIDRAFT_164765 [Lottia gigantea]	97.8	5.82e-18	XP_009059535.1	Pyroglutamylated RFamide peptide receptor [Exaiptasia pallida]	40.8	0.007	KXJ19792.1	PREDICTED: FMRFamide receptor-like isoform X1 [Crassostrea gigas]	97.1	2e-20	XP_011452416.1	sulfakinin receptor [Culex quinquefasciatus]	70.9	2e-10	XP_001847815.1	PREDICTED: cholecystokinin receptor type A [Pygocentrus nattereri]	66.6	6e-09	XP_017555113.1	ECPE_0000621201-mRNA-1	605	0
	BN1106_s3204B000090.mRNA-1	7	5045	3	748	Peptide-6																DroSPR-like	G protein-coupled receptor, rhodopsin-like (IPR000276)	hypothetical protein LOTGIDRAFT_164765 [Lottia gigantea]	114	3.94e-23	XP_009059535.1	PREDICTED: probable G-protein coupled receptor 139 [Hydra vulgaris]	59.7	2e-08	XP_012562545.1	hypothetical protein LOTGIDRAFT_164765 [Lottia gigantea]	114	1e-25	XP_009059535.1	PREDICTED: cholecystokinin receptor-like isoform X1 [Cimex lectularius]	70.1	3e-10	XP_014257092.1	PREDICTED: cholecystokinin receptor type A-like [Saccoglossus kowalevskii]	64.7	1e-08	XP_006814705.1	ECPE_0000313801-mRNA-1	733	0
	BN1106_s923B000146.mRNA-1	7	1695	4	495	Peptide-6																HsProstacyclin	G protein-coupled receptor, rhodopsin-like (IPR000276)	cholecystokinin receptor-like [Ciona intestinalis]	111	1.08e-22	NP_001265909.1	PREDICTED: putative neuropeptide Y receptor type 6 [Hydra vulgaris]	70.9	2e-12	XP_012553781.1	PREDICTED: cholecystokinin receptor type A-like [Biomphalaria glabrata]	104	8e-23	XP_013096246.1	PREDICTED: gastrin/cholecystokinin type B receptor-like [Limulus polyphemus]	95.1	7e-19	XP_013777000.1	Cholecystokinin receptor type A [Gavia stellata]	112	3e-24	KFV56891.1	ECPE_0000353201-mRNA-1	653	0
	D915_02221	7	1203	1	400	Peptide-6																	G protein-coupled receptor, rhodopsin-like (IPR000276)	PREDICTED: LOW QUALITY PROTEIN: FMRFamide receptor-like [Aethina tumida]	54.7	0.000139	XP_019865153.1	predicted protein [Nematostella vectensis]	34.7	0.49	XP_001640324.1	PREDICTED: FMRFamide receptor-like [Lingula anatina]	50.4	1e-05	XP_013403369.1	PREDICTED: FMRFamide receptor-like [Anoplophora glabripennis]	50.4	0.0001	XP_018579105.1	PREDICTED: C-C chemokine receptor type 3-like [Nanorana parkeri]	47.8	0.002	XP_018425573.1	ECPE_0000296401-mRNA-1	518	0
	D915_06590	9	2127	3	708	Peptide-6																	None predicted.	No significant similarity found				PREDICTED: histamine H2 receptor-like [Acropora digitifera]	32.3	4.8	XP_015765079.1	No significant similarity found				No significant similarity found				No significant similarity found				ECPE_0000479201-mRNA-1	601	0
	BN1106_s1385B000135.mRNA-1	7	8316	2	489	Peptide-6																	None predicted.	No significant similarity found				PREDICTED: uncharacterized protein LOC107334668 [Acropora digitifera]	31.6	9.4	XP_015755112.1	hypothetical protein CAPTEDRAFT_26880 [Capitella teleta]	32.7	4.2	ELT90908.1	No significant similarity found				No significant similarity found				ECPE_0000406001-mRNA-1	416	2e-139
	D915_01954	7	1851	2	616	Peptide-6																HsAngiotensin-like	G protein-coupled receptor, rhodopsin-like (IPR000276)	PREDICTED: thyrotropin-releasing hormone receptor-like [Octopus bimaculoides]	147	9.69e-37	XP_014780015.1	hypothetical protein TRIADDRAFT_53318 [Trichoplax adhaerens]	44.3	0.0005	XP_002109920.1	PREDICTED: thyrotropin-releasing hormone receptor-like [Octopus bimaculoides]	147	3e-39	XP_014780015.1	Pheromone biosynthesis-activating neuropeptide receptor [Operophtera brumata]	62	2e-08	KOB64247.1	PREDICTED: neurotensin receptor type 1 [Lepisosteus oculatus]	56.6	4e-06	XP_006639694.1	ECPE_0000503401-mRNA-1	457	3e-155
	BN1106_s161B000174.mRNA-1	7	3522	2	783	Peptide-7																	G protein-coupled receptor, rhodopsin-like (IPR000276)	No significant similarity found				PREDICTED: adenosine receptor A3-like [Acropora digitifera]	37	0.24	XP_015747190.1	No significant similarity found				No significant similarity found				PREDICTED: chemokine XC receptor 1 [Acanthisitta chloris]	43.1	0.16	XP_009074974.1	ECPE_0000987301-mRNA-1	549	0
	D915_05331	5	1649	15	549	Peptide-7																CCAP/neuropeptideS	G protein-coupled receptor, rhodopsin-like (IPR000276)	PREDICTED: uncharacterized protein LOC108666672 [Hyalella azteca]	103	2.1e-19	XP_018009078.1	putative G-protein coupled receptor No18 [Exaiptasia pallida]	48.1	4e-05	KXJ12145.1	PREDICTED: cardioacceleratory peptide receptor-like [Aplysia californica]	97.1	5e-21	XP_005090066.1	PREDICTED: cardioacceleratory peptide receptor 2 isoform X3 [Tribolium castaneum]	116	5e-26	XP_015835205.1	vasotocin type1 receptor [Protopterus annectens]	96.7	7e-19	BAG66063.1	ECPE_0000259001-mRNA-1	169	3e-46
	scaffold265:189063-189896	6	833	1	277	Orphan-1																	G protein-coupled receptor, rhodopsin-like (IPR000276)	cholecystokinin receptor type A-like [Acanthaster planci]	53.5	0.000136	XP_022109638.1	PREDICTED: 5-hydroxytryptamine receptor 7-like [Amphimedon queenslandica]	37	0.024	XP_011409372.1	hypothetical protein CAPTEDRAFT_211876 [Capitella teleta]	46.2	0.0001	ELT99349.1	PREDICTED: dopamine receptor 2-like [Limulus polyphemus]	41.2	0.063	XP_013774024.1	PREDICTED: orexin receptor type 2-like [Strongylocentrotus purpuratus]	52.4	3e-05	XP_003728505.1	ECPE_0000344201-mRNA-1	308	2e-102
	scaffold2170:108498-109040	6	542	1	180	Orphan-1																	G protein-coupled receptor, rhodopsin-like (IPR000276)	hypothetical protein CAPTEDRAFT_191064 [Capitella teleta]	62	1.94e-07	ELU10698.1	hypothetical protein TRIADDRAFT_55924 [Trichoplax adhaerens]	40.4	0.004	XP_002111661.1	hypothetical protein CAPTEDRAFT_191064 [Capitella teleta]	62	6e-10	ELU10698.1	PREDICTED: kallikrein 1-related peptidase b3-like [Amyelois transitella]	36.6	2	XP_013190841.1	PREDICTED: gastrin/cholecystokinin type B receptor-like [Strongylocentrotus purpuratus]	55.5	4e-06	XP_003725980.1	ECPE_0000522901-mRNA-1	353	4e-120
	scaffold37:374515-375306	6	791	1	236	Orphan-1																	G protein-coupled receptor, rhodopsin-like (IPR000276)	Muscarinic acetylcholine receptor M4, partial [Ophiophagus hannah]	47.8	0.012	ETE73629.1	PREDICTED: 5-hydroxytryptamine receptor 7-like [Amphimedon queenslandica]	39.3	0.005	XP_011405826.1	hypothetical protein CAPTEDRAFT_74399 [Capitella teleta]	43.1	0.0008	ELU05602.1	PREDICTED: probable G-protein coupled receptor No9 [Diachasma alloeum]	44.7	0.005	XP_015116423.1	PREDICTED: cholecystokinin receptor-like [Strongylocentrotus purpuratus]	48.1	0.0005	XP_785011.1	ECPE_0000344201-mRNA-1	309	3e-103
	scaffold323:27651-28547	6	896	1	298	Orphan-1																	G protein-coupled receptor, rhodopsin-like (IPR000276)	phe13-bombesin receptor-like [Acanthaster planci]	45.4	0.079	XP_022089936.1	predicted protein [Nematostella vectensis]	39.3	0.008	XP_001638973.1	hypothetical protein CAPTEDRAFT_108114 [Capitella teleta]	40	0.013	ELU15881.1	PREDICTED: adenosine receptor A2a [Halyomorpha halys]	40.8	0.09	XP_014289429.1	PREDICTED: orexin receptor type 2-like [Strongylocentrotus purpuratus]	43.1	0.045	XP_003728505.1	ECPE_0000609301-mRNA-1	180	3e-52
	scaffold4074:42842-43729	7	887	1	295	Orphan-1																	G protein-coupled receptor, rhodopsin-like (IPR000276)	beta-3 adrenergic receptor-like [Acanthaster planci]	55.1	4.52e-05	XP_022109111.1	hypothetical protein TRIADDRAFT_31783 [Trichoplax adhaerens]	36.6	0.083	XP_002116918.1	hypothetical protein CAPTEDRAFT_45911 [Capitella teleta]	43.9	0.0005	ELU17631.1	PREDICTED: adenosine receptor A2a [Halyomorpha halys]	41.2	0.073	XP_014289429.1	Neuromedin-B receptor [Acanthisitta chloris]	46.6	0.003	KFP81668.1	ECPE_0000609301-mRNA-1	171	8e-49
	scaffold4204:44433-44774	6	341	1	113	Orphan-1																	G protein-coupled receptor, rhodopsin-like (IPR000276)	PREDICTED: 5-hydroxytryptamine receptor 1A-alpha-like [Strongylocentrotus purpuratus]	38.9	5.1	XP_011679522.1	No significant similarity found				hypothetical protein CAPTEDRAFT_110529 [Capitella teleta]	33.5	1.6	ELT95665.1	PREDICTED: long-chain fatty acid transport protein 1-like [Amyelois transitella]	38.9	0.43	XP_013194431.1	PREDICTED: 5-hydroxytryptamine receptor 1A-alpha-like [Strongylocentrotus purpuratus]	38.9	0.5	XP_011679522.1	ECPE_0000609301-mRNA-1	164	2e-46
	D915_07944	7	987	1	328	Orphan-1																	G protein-coupled receptor, rhodopsin-like (IPR000276)	PREDICTED: substance-P receptor-like [Saccoglossus kowalevskii]	49.7	0.003	XP_006817319.1	predicted protein [Trichoplax adhaerens]	32.3	2	XP_002111749.1	hypothetical protein CAPTEDRAFT_108114 [Capitella teleta]	41.2	0.007	ELU15881.1	PREDICTED: adenosine receptor A2a [Halyomorpha halys]	43.5	0.012	XP_014289429.1	PREDICTED: substance-P receptor-like [Saccoglossus kowalevskii]	49.7	0.0003	XP_006817319.1	ECPE_0000609301-mRNA-1	202	2e-60
	scaffold7452:19555-20052	6	497	1	165	Orphan-1																	G protein-coupled receptor, rhodopsin-like (IPR000276)	No significant similarity found				hypothetical protein TRIADDRAFT_56368 [Trichoplax adhaerens]	35.4	0.17	XP_002112828.1	hypothetical protein CAPTEDRAFT_191049 [Capitella teleta]	35.8	0.3	ELU10685.1	No significant similarity found				PREDICTED: mu-type opioid receptor-like [Saccoglossus kowalevskii]	35.8	7.4	XP_006825016.1	ECPE_0000609301-mRNA-1	195	3e-58
	BN1106_s4918B000028.mRNA-1	6	1045	2	299	Orphan-1																	G protein-coupled receptor, rhodopsin-like (IPR000276)	PREDICTED: neuromedin-B receptor [Sturnus vulgaris]	42.4	0.7	XP_014744089.1	PREDICTED: cyclin-related protein FAM58A-like [Hydra vulgaris]	31.2	3.1	XP_002165332.2	PREDICTED: gastrin-releasing peptide receptor-like [Aplysia californica]	32	6.1	XP_005093521.2	No significant similarity found				PREDICTED: neuromedin-B receptor [Sturnus vulgaris]	42.4	0.068	XP_014744089.1	ECPE_0000609301-mRNA-1	177	4e-51
	D915_15031	7	990	1	329	Orphan-1																	G protein-coupled receptor, rhodopsin-like (IPR000276)	hypothetical protein CAPTEDRAFT_191049 [Capitella teleta]	55.5	5.5e-05	ELU10685.1	PREDICTED: galanin receptor type 1-like isoform X2 [Hydra vulgaris]	45.4	0.0002	XP_012565138.1	hypothetical protein CAPTEDRAFT_191049 [Capitella teleta]	55.5	2e-07	ELU10685.1	PREDICTED: gonadotropin-releasing hormone receptor-like [Apis dorsata]	35.4	5.7	XP_006621964.1	PREDICTED: tachykinin-like peptides receptor 86C [Strongylocentrotus purpuratus]	46.6	0.004	XP_011662097.1	ECPE_0000609301-mRNA-1	260	9e-83
	scaffold5738:2490-3377	6	887	1	295	Orphan-1																	G protein-coupled receptor, rhodopsin-like (IPR000276)	beta-3 adrenergic receptor-like [Acanthaster planci]	55.5	3.2e-05	XP_022109111.1	PREDICTED: histamine H1 receptor-like isoform X1 [Acropora digitifera]	36.6	0.074	XP_015756285.1	hypothetical protein CAPTEDRAFT_45911 [Capitella teleta]	44.7	0.0003	ELU17631.1	hypothetical protein RvY_17390-1 [Ramazzottius varieornatus]	44.3	0.009	GAV07568.1	PREDICTED: trace amine-associated receptor 4 [Danio rerio]	48.5	0.0006	XP_001920844.2	ECPE_0000609301-mRNA-1	189	8e-56
	scaffold2512:57274-58011	5	737	1	245	Orphan-1																	G protein-coupled receptor, rhodopsin-like (IPR000276)	hypothetical protein YQE_08121, partial [Dendroctonus ponderosae]	44.7	0.085	ENN75345.1	5-hydroxytryptamine receptor 6 [Exaiptasia pallida]	42.4	0.0006	KXJ21969.1	hypothetical protein CAPTEDRAFT_45911 [Capitella teleta]	39.3	0.012	ELU17631.1	hypothetical protein YQE_08121 [Dendroctonus ponderosae]	44.7	0.003	ENN75345.1	PREDICTED: type-1 angiotensin II receptor-like [Strongylocentrotus purpuratus]	43.1	0.023	XP_011664269.1	ECPE_0000609301-mRNA-1	198	6e-60
	D915_13937	7	1263	1	420	Orphan-1																	None predicted.	No significant similarity found				tachykinin-like peptides receptor 99D [Exaiptasia pallida]	47	7e-05	XP_020898576.1	orphan G-protein coupled receptor 15 [Platynereis dumerilii]	51.2	9e-06	AKQ63010.1	PREDICTED: thyrotropin-releasing hormone receptor [Dinoponera quadriceps]	39.7	0.38	XP_014486284.1	PREDICTED: sphingosine 1-phosphate receptor 4-like [Cyprinus carpio]	45.1	0.023	XP_018920413.1	ECPE_0000407801-mRNA-1	750	2.4e-98
	scaffold5322:2710-3585	6	875	1	291	Orphan-1																	G protein-coupled receptor, rhodopsin-like (IPR000276)	hypothetical protein CAPTEDRAFT_191064 [Capitella teleta]	44.3	0.18	ELU10698.1	PREDICTED: uncharacterized protein LOC107346831 isoform X1 [Acropora digitifera]	32	2.5	XP_015768162.1	hypothetical protein CAPTEDRAFT_191064 [Capitella teleta]	44.3	0.0006	ELU10698.1	No significant similarity found				No significant simlarity found				ECPE_0000609301-mRNA-1	197	5e-59
	scaffold3014:121504-122538	7	1034	1	344	Orphan-2																	7TM GPCR, serpentine receptor class x (Srx) (IPR019430)	No significant similarity found				predicted protein [Nematostella vectensis]	31.2	5.7	XP_001633224.1	PREDICTED: rho guanine nucleotide exchange factor 3-like [Lingula anatina]	32.3	6	XP_013406065.1	No significant similarity found				No significant similarity found				ECPE_0001431101-mRNA-1	437	1e-151
	D915_01876	6	1782	1	593	Orphan-2																	G protein-coupled receptor, rhodopsin-like (IPR000276)	PREDICTED: neuropeptide FF receptor 2-like [Octopus bimaculoides]	59.7	8.26e-06	XP_014790436.1	PREDICTED: alpha-1A adrenergic receptor-like [Acropora digitifera]	40.4	0.014	XP_015773753.1	hypothetical protein LOTGIDRAFT_153047 [Lottia gigantea]	61.6	6e-09	XP_009051776.1	allatotropin receptor [Manduca sexta]	49.7	0.0005	ADX66344.1	PREDICTED: prolactin-releasing peptide receptor-like [Geospiza fortis]	53.9	4e-05	XP_005426535.1	ECPE_0001480301-mRNA-1	395	4e-130
	BN1106_s802B000072.mRNA-1	7	1776	3	495	Orphan-2																	G protein-coupled receptor, rhodopsin-like (IPR000276)	PREDICTED: muscarinic acetylcholine receptor M2-like [Lingula anatina]	177	2.64e-46	XP_013412586.1	PREDICTED: orexin receptor type 1-like [Acropora digitifera]	64.3	3e-10	XP_015770966.1	PREDICTED: muscarinic acetylcholine receptor M2-like [Lingula anatina]	177	8e-49	XP_013412586.1	PREDICTED: orexin receptor type 2-like [Cimex lectularius]	62	4e-08	XP_014244153.1	orexin receptor 2 [Arvicanthis niloticus]	66.2	6e-10	BAV60977.1	ECPE_0000532201-mRNA-1	637	0
	D915_01187	7	1833	1	610	Orphan-2																	G protein-coupled receptor, rhodopsin-like (IPR000276)	PREDICTED: muscarinic acetylcholine receptor M2-like [Lingula anatina]	94.4	1.19e-16	XP_013397145.1	PREDICTED: tyramine receptor 1-like [Acropora digitifera]	55.5	3e-07	XP_015759466.1	PREDICTED: muscarinic acetylcholine receptor M2-like [Lingula anatina]	94.4	4e-19	XP_013397145.1	PREDICTED: adenosine receptor A2a-like [Limulus polyphemus]	57.4	2e-06	XP_013788941.1	PREDICTED: histamine H2 receptor [Nannospalax galili]	53.1	8e-05	XP_008845564.1	ECPE_0000237901-mRNA-1	693	0
	D915_11592	7	1230	1	409	Orphan-2																	G protein-coupled receptor, rhodopsin-like (IPR000276)	Orexin receptor type 2 [Crassostrea gigas]	139	8.98e-34	EKC42452.1	hypothetical protein TRIADDRAFT_29696 [Trichoplax adhaerens]	58.9	1e-08	XP_002115529.1	PREDICTED: cholecystokinin receptor-like [Crassostrea gigas]	139	3e-36	XP_011424829.1	PREDICTED: G-protein coupled receptor moody-like [Limulus polyphemus]	77.4	2e-13	XP_013780889.1	PREDICTED: cholecystokinin receptor-like [Saccoglossus kowalevskii]	78.6	2e-13	XP_006812028.1	ECPE_0000362501-mRNA-1	633	0
	BN1106_s1984B000285.mRNA-1	7	1902	1	633	Orphan-2																	G protein-coupled receptor, rhodopsin-like (IPR000276)	No significant similarity found				PREDICTED: probable G-protein coupled receptor 83 isoform X1 [Acropora digitifera]	34.3	1.2	XP_015760170.1	PREDICTED: orexin receptor type 2-like [Octopus bimaculoides]	50.4	2e-05	XP_014769515.1	No significant similarity found				No significant simlarity found				ECPE_0000022801-mRNA-1	665	0
	D915_00619	4	882	1	293	Orphan-2																	G protein-coupled receptor, rhodopsin-like (IPR000276)	PREDICTED: octopamine receptor Oamb [Dendroctonus ponderosae]	48.9	0.006	XP_019754524.1	hypothetical protein TRIADDRAFT_51389 [Trichoplax adhaerens]	35.8	0.11	XP_002108462.1	PREDICTED: octopamine receptor 1-like [Aplysia californica]	42.4	0.003	XP_012937854.1	class A rhodopsin-like G-protein coupled receptor GPRoar3, putative [Pediculus humanus corporis]	48.5	0.0004	XP_002429940.1	PREDICTED: alpha-2A adrenergic receptor [Oreochromis niloticus]	47.8	0.001	XP_005454840.1	NO HITS FOUND
	BN1106_s1037B000170.mRNA-1	7	1392	2	463	Orphan-2																	None predicted.	No significant similarity found				hypothetical protein AC249_AIPGENE9714 [Exaiptasia pallida]	32.3	0.58	KXJ16340.1	PREDICTED: sodium-dependent glucose transporter 1-like [Lingula anatina]	33.1	4.9	XP_013391287.1	No significant similarity found				No significant similarity found				csin111273	139	1e-34
	D915_05571	7	1050	1	349	Orphan-3																	G protein-coupled receptor, rhodopsin-like (IPR000276)	PREDICTED: thyrotropin-releasing hormone receptor isoform X1 [Monomorium pharaonis]	93.6	7.27e-18	XP_012540986.1	PREDICTED: probable G-protein coupled receptor 139 [Hydra vulgaris]	41.2	0.003	XP_002160368.1	hypothetical protein CAPTEDRAFT_207681 [Capitella teleta]	78.2	6e-15	ELU09892.1	PREDICTED: thyrotropin-releasing hormone receptor isoform X1 [Monomorium pharaonis]	93.6	3e-19	XP_012540986.1	PREDICTED: type-1 angiotensin II receptor isoform X1 [Oreochromis niloticus]	65.1	4e-09	XP_005448948.1	csin106762	441	3e-152
	BN1106_s3332B000064.mRNA-1	7	1209	1	402	Orphan-3																	G protein-coupled receptor, rhodopsin-like (IPR000276)	hypothetical protein CAPTEDRAFT_64314, partial [Capitella teleta]	60.1	1.45e-06	ELU00822.1	PREDICTED: neuropeptide Y receptor type 6-like [Acropora digitifera]	48.9	1e-05	XP_015767018.1	hypothetical protein CAPTEDRAFT_64314 [Capitella teleta]	60.1	5e-09	ELU00822.1	Cardioacceleratory peptide receptor [Orchesella cincta]	52	5e-05	ODN00192.1	PREDICTED: cholecystokinin receptor type A-like [Poecilia formosa]	60.5	2e-07	XP_007555605.1	ECPE_0000240501-mRNA-1	523	0
	BN1106_s3332B000065.mRNA-1	7	1567	2	382	Orphan-3																	G protein-coupled receptor, rhodopsin-like (IPR000276)	AGAP005001-PA [Anopheles gambiae str	63.5	2.23e-07	XP_001688615.1	PREDICTED: gastrin/cholecystokinin type B receptor-like [Acropora digitifera]	39.7	0.012	XP_015755517.1	PREDICTED: growth hormone secretagogue receptor type 1-like [Biomphalaria glabrata]	58.2	3e-08	XP_013065140.1	PREDICTED: thyrotropin-releasing hormone receptor [Dinoponera quadriceps]	57.4	8e-07	XP_014486284.1	PREDICTED: somatostatin receptor type 5-like [Kryptolebias marmoratus]	58.9	6e-07	XP_017277235.1	ECPE_0000367001-mRNA-1	590	0
	BN1106_s6141B000027.mRNA-1	7	1509	2	459	Orphan-3																	G protein-coupled receptor, rhodopsin-like (IPR000276)	PREDICTED: thyrotropin-releasing hormone receptor isoform X1 [Monomorium pharaonis]	63.9	1.93e-07	XP_012540986.1	PREDICTED: neuropeptide Y receptor type 6-like [Hydra vulgaris]	38.5	0.037	XP_012565670.1	hypothetical protein CAPTEDRAFT_207119 [Capitella teleta]	58.9	2e-08	ELU14421.1	PREDICTED: thyrotropin-releasing hormone receptor isoform X1 [Monomorium pharaonis]	63.9	8e-09	XP_012540986.1	PREDICTED: C3a anaphylatoxin chemotactic receptor [Rhinolophus sinicus]	50.4	0.0005	XP_019569065.1	ECPE_0000834201-mRNA-1	726	0
	D915_09446	7	2946	9	981	Orphan-3																	G protein-coupled receptor, rhodopsin-like (IPR000276)	PREDICTED: 2-oxoglutarate receptor 1 [Austrofundulus limnaeus]	47.4	0.006	XP_013866102.1	PREDICTED: alpha-1A adrenergic receptor-like [Acropora digitifera]	42	0.002	XP_015780083.1	hypothetical protein CAPTEDRAFT_225492 [Capitella teleta]	55.1	5e-07	ELT90022.1	PREDICTED: thyrotropin-releasing hormone receptor-like isoform X2 [Agrilus planipennis]	45.1	0.007	XP_018331819.1	hypothetical protein cypCar_00003089 [Cyprinus carpio]	52.8	6e-05	KTG40190.1	ECPE_0000691201-mRNA-1	475	2e-165
	D915_13002	7	1086	1	361	Orphan-3																	G protein-coupled receptor, rhodopsin-like (IPR000276)	PREDICTED: prostacyclin receptor [Chelonia mydas]	39.7	8.7	XP_007069133.1	Cannabinoid receptor type 1A [Exaiptasia pallida]	34.7	0.53	KXJ22667.1	hypothetical protein CAPTEDRAFT_64368 [Capitella teleta]	38.5	0.054	ELU08577.1	PREDICTED: neuropeptide CCHamide-1 receptor isoform X1 [Tribolium castaneum]	35	9	XP_015838522.1	PREDICTED: prostacyclin receptor [Chelonia mydas]	39.7	0.84	XP_007069133.1	ECPE_0000899001-mRNA-1	420	7e-144
	BN1106_s6153B000107.mRNA-1	7	1879	2	441	Orphan-4																	None predicted.	No significant similarity found				predicted protein [Nematostella vectensis]	31.6	5.1	XP_001628117.1	hypothetical protein HELRODRAFT_191161 [Helobdella robusta]	32.7	6.5	XP_009014755.1	PREDICTED: gamma-tubulin complex component 3 homolog [Drosophila arizonae]	36.6	5	XP_017869279.1	No significant similarity found				ECPE_0000230501-mRNA-1	671	0
	D915_12026	7	1077	1	358	Orphan-4																	G protein-coupled receptor, rhodopsin-like (IPR000276)	PREDICTED: orexin receptor type 2-like [Strongylocentrotus purpuratus]	71.2	4.98e-10	XP_003728505.1	PREDICTED: G-protein coupled receptor 1-like [Hydra vulgaris]	50.8	2e-06	XP_012563565.1	RecName: Full=Rhodopsin, GQ-coupled; AltName: Full=GQ-rhodopsin	56.2	1e-07	O15973.1	Ek arthropsin [Euperipatoides kanangrensis]	47.8	0.0009	CCP46948.1	PREDICTED: orexin receptor type 2-like [Strongylocentrotus purpuratus]	71.2	5e-11	XP_003728505.1	ECPE_0000003001-mRNA-1	258	4e-81
	scaffold3244:42541-43299	5	758	1	252	Orphan-4																	G protein-coupled receptor, rhodopsin-like (IPR000276)	histamine H2 receptor-like [Acanthaster planci]	54.3	5.63e-05	XP_022086563.1	predicted protein [Nematostella vectensis]	35.4	0.16	XP_001637411.1	hypothetical protein CAPTEDRAFT_191049 [Capitella teleta]	43.9	0.0005	ELU10685.1	No significant similarity found				PREDICTED: somatostatin receptor type 5-like [Strongylocentrotus purpuratus]	52.4	3e-05	XP_784811.1	ECPE_0001033601-mRNA-1	249	8e-80
	D915_12873	7	966	1	321	Orphan-4																	G protein-coupled receptor, rhodopsin-like (IPR000276)	hypothetical protein CAPTEDRAFT_185678 [Capitella teleta]	64.7	5.04e-08	ELU18362.1	PREDICTED: pyroglutamylated RFamide peptide receptor-like [Acropora digitifera]	59.3	3e-09	XP_015749710.1	hypothetical protein CAPTEDRAFT_185678 [Capitella teleta]	64.7	2e-10	ELU18362.1	PREDICTED: green-sensitive opsin-like isoform X1 [Cerapachys biroi]	51.2	4e-05	XP_011346696.1	PREDICTED: galanin receptor type 1-like [Strongylocentrotus purpuratus]	58.9	3e-07	XP_011676841.1	ECPE_0001600401-mRNA-1	361	1e-122
	D915_02595	7	1059	1	352	Orphan-4																	G protein-coupled receptor, rhodopsin-like (IPR000276)	hypothetical protein CAPTEDRAFT_185678 [Capitella teleta]	65.9	2.16e-08	ELU18362.1	PREDICTED: D(2) dopamine receptor A-like [Acropora digitifera]	47.4	3e-05	XP_015766787.1	hypothetical protein CAPTEDRAFT_185678 [Capitella teleta]	65.9	7e-11	ELU18362.1	neuropeptide receptor A29 [Bombyx mori]	49.7	0.0002	NP_001127745.1	PREDICTED: orexin receptor type 2-like [Strongylocentrotus purpuratus]	60.1	2e-07	XP_003728505.1	ECPE_0000003001-mRNA-1	276	3e-88
	D915_04042	7	1059	2	352	Orphan-4																	G protein-coupled receptor, rhodopsin-like (IPR000276)	PREDICTED: galanin receptor type 1-like [Strongylocentrotus purpuratus]	56.6	2.23e-05	XP_011676841.1	PREDICTED: neuropeptide Y receptor-like isoform X2 [Acropora digitifera]	45.4	0.0001	XP_015772905.1	hypothetical protein CAPTEDRAFT_100083 [Capitella teleta]	50.8	5e-06	ELT92342.1	hypothetical protein Y032_0294g1633 [Ancylostoma ceylanicum]	43.5	0.016	EYB85642.1	PREDICTED: galanin receptor type 1-like [Strongylocentrotus purpuratus]	56.6	2e-06	XP_011676841.1	ECPE_0000585401-mRNA-1	359	3e-121
	D915_13858	7	1077	1	358	Orphan-4																	G protein-coupled receptor, rhodopsin-like (IPR000276)	hypothetical protein CAPTEDRAFT_185678 [Capitella teleta]	70.5	7.64e-10	ELU18362.1	PREDICTED: G-protein coupled receptor 1-like [Hydra vulgaris]	51.6	1e-06	XP_012563565.1	hypothetical protein CAPTEDRAFT_185678 [Capitella teleta]	70.5	2e-12	ELU18362.1	PREDICTED: cardioacceleratory peptide receptor [Bemisia tabaci]	53.1	2e-05	XP_018896491.1	PREDICTED: orexin receptor type 2-like [Strongylocentrotus purpuratus]	70.1	1e-10	XP_003728505.1	ECPE_0000003001-mRNA-1	269	2e-85
	BN1106_s3601B000055.mRNA-1	7	1249	2	324	Orphan-4																	None predicted.	galanin receptor type 2-like [Acanthaster planci]	45.8	0.046	XP_022095079.1	[Phe13]-bombesin receptor [Exaiptasia pallida]	38.9	0.015	KXJ16074.1	hypothetical protein CAPTEDRAFT_195654 [Capitella teleta]	37.4	0.13	ELT88369.1	PREDICTED: facilitated trehalose transporter Tret1-like [Trichogramma pretiosum]	42.7	0.035	XP_014229476.1	PREDICTED: 5-hydroxytryptamine receptor 1D-like [Strongylocentrotus purpuratus]	35	6.4	XP_003725655.1	ECPE_0000956301-mRNA-1	206	5e-62
	scaffold163:426785-427753	7	968	1	322	Orphan-4																	None predicted.	PREDICTED: allatostatin-A receptor-like [Strongylocentrotus purpuratus]	42.4	0.53	XP_001197211.1	PREDICTED: tachykinin-like peptides receptor 86C [Acropora digitifera]	35.8	0.17	XP_015766985.1	prostaglandin E receptor 4 [Crassostrea hongkongensis]	36.2	0.28	AIT37779.1	PREDICTED: gonadotropin-releasing hormone II receptor-like [Amyelois transitella]	38.5	0.67	XP_013182959.1	PREDICTED: allatostatin-A receptor-like [Strongylocentrotus purpuratus]	42.4	0.052	XP_001197211.1	ECPE_0001229101-mRNA-1	246	4e-77
	scaffold1723:86054-86959	7	905	1	301	Orphan-4																	G protein-coupled receptor, rhodopsin-like (IPR000276)	PREDICTED: alpha-2A adrenergic receptor-like [Hippocampus comes]	44.7	0.13	XP_019715885.1	predicted protein [Trichoplax adhaerens]	33.5	0.81	XP_002111204.1	hypothetical protein CAPTEDRAFT_97007 [Capitella teleta]	36.2	0.25	ELT92261.1	PREDICTED: alpha-1A adrenergic receptor-like [Priapulus caudatus]	37.4	1.3	XP_014663613.1	PREDICTED: alpha-2A adrenergic receptor-like [Oryzias latipes]	42	0.093	XP_004077388.1	ECPE_0000410101-mRNA-1	194	3e-57
	D915_02596	7	1062	1	353	Orphan-4																	G protein-coupled receptor, rhodopsin-like (IPR000276)	PREDICTED: beta-1 adrenergic receptor-like [Strongylocentrotus purpuratus]	77.8	2.07e-12	XP_001197866.1	Orexin receptor type 1 [Exaiptasia pallida]	55.8	6e-08	KXJ29831.1	hypothetical protein CAPTEDRAFT_208570 [Capitella teleta]	72.4	6e-13	ELU13035.1	PREDICTED: opsin, ultraviolet-sensitive-like isoform X1 [Aedes albopictus]	39.7	0.31	XP_019539107.1	PREDICTED: beta-1 adrenergic receptor-like [Strongylocentrotus purpuratus]	77.8	2e-13	XP_001197866.1	ECPE_0000003001-mRNA-1	471	2e-164
	D915_15811	7	963	1	320	Orphan-4																	G protein-coupled receptor, rhodopsin-like (IPR000276)	hypothetical protein CAPTEDRAFT_208570 [Capitella teleta]	91.7	2.55e-17	ELU13035.1	predicted protein [Nematostella vectensis]	38.9	0.015	XP_001627130.1	hypothetical protein CAPTEDRAFT_208570 [Capitella teleta]	91.7	8e-20	ELU13035.1	KiSS-1 receptor [Strongyloides ratti]	44.3	0.008	CEF70467.1	PREDICTED: pyroglutamylated RFamide peptide receptor-like [Saccoglossus kowalevskii]	49.7	0.0003	XP_006814962.1	ECPE_0000664101-mRNA-1	418	7e-145
	scaffold6132:12462-12947	4	485	1	161	Orphan-4																	None predicted.	hypothetical protein CAPTEDRAFT_184965 [Capitella teleta]	43.9	0.025	ELU04961.1	Patched domain-containing protein 3 [Exaiptasia pallida]	29.3	7.1	KXJ12259.1	hypothetical protein CAPTEDRAFT_184965 [Capitella teleta]	43.9	8e-05	ELU04961.1	No significant similarity found				PREDICTED: pyroglutamylated RFamide peptide receptor-like [Saccoglossus kowalevskii]	39.3	0.17	XP_006814962.1	ECPE_0000523001-mRNA-1	162	3e-47
	BN1106_s9538B000020.mRNA-1	5	699	1	232	Orphan-5																	G protein-coupled receptor, rhodopsin-like (IPR000276)	ultra-violet sensitive visual pigment [Hypsiglena jani]	50.1	0.001	AMD82567.1	PREDICTED: uncharacterized protein LOC105312483 [Amphimedon queenslandica]	30	6.9	XP_011403477.1	hypothetical protein OCBIM_22010400mg [Octopus bimaculoides]	44.3	0.0003	KOF90834.1	conserved hypothetical protein [Culex quinquefasciatus]	36.2	1.8	XP_001848989.1	ultra-violet sensitive visual pigment [Hypsiglena jani]	50.1	0.0001	AMD82567.1	ECPE_0001676401-mRNA-1	244	1e-77
	BN1106_s2144B000269.mRNA-1	7	1557	2	470	Orphan-5																	None predicted.	No significant similarity found				No significant similarity found				No significant similarity found				No significant similarity found				hypothetical protein BRAFLDRAFT_68447 [Branchiostoma floridae]	37.7	4.7	XP_002594111.1	ECPE_0000646601-mRNA-1	331	4e-108
	D915_03393	7	1473	1	490	Orphan-5																	G protein-coupled receptor, rhodopsin-like (IPR000276)	No significant similarity found				PREDICTED: uncharacterized protein LOC105846381 [Hydra vulgaris]	41.6	0.006	XP_012560515.1	PREDICTED: neuromedin-U receptor 2 [Crassostrea gigas]	86.6	0.0002	XP_019918199.1	hypothetical protein RvY_06709 [Ramazzottius varieornatus]	49.3	0.0005	GAU95020.1	gonadotropin-releasing hormone receptor-like [Acanthaster planci]	48.9	0.002	XP_022099675.1	ECPE_0001354801-mRNA-1	610	5.8e-78
	BN1106_s4129B000138.mRNA-1	7	2160	2	431	Orphan-6																	GPCR, rhodopsin-like, 7TM (IPR017452)	putative Proctolin receptor [Daphnia magna]	50.8	0.003	KZS13408.1	PREDICTED: uncharacterized protein LOC109582357 [Amphimedon queenslandica]	36.2	0.075	XP_019852586.1	PREDICTED: FMRFamide receptor-like [Lingula anatina]	47.4	0.0002	XP_013419045.1	putative Proctolin receptor [Daphnia magna]	50.8	0.0001	KZS13408.1	PREDICTED: probable G-protein coupled receptor 139 [Astyanax mexicanus]	46.6	0.005	XP_007242975.1	ECPE_0000469401-mRNA-1	403	6e-135
	BN1106_s4244B000034.mRNA-1	7	1422	1	473	Orphan-6																	GPCR, rhodopsin-like, 7TM (IPR017452)	hypothetical protein HELRODRAFT_178125 [Helobdella robusta]	50.4	0.006	XP_009024515.1	rhodopsin [Exaiptasia pallida]	34.3	0.72	KXJ12344.1	hypothetical protein HELRODRAFT_178125 [Helobdella robusta]	50.4	2e-05	XP_009024515.1	PREDICTED: G-protein coupled receptor moody-like isoform X4 [Parasteatoda tepidariorum]	40.4	0.24	XP_015917415.1	vertebrate ancient opsin isoform 3 [Gallus gallus]	43.1	0.062	NP_001098788.1	ECPE_0001440301-mRNA-1	652	0
	BN1106_s6156B000040.mRNA-1	6	2308	2	712	Orphan-6																	None predicted.	No significant similarity found				PREDICTED: neuropeptide Y receptor type 2-like [Acropora digitifera]	33.1	3.4	XP_015776604.1	No significant similarity found				Protein-associating with the carboxyl-terminal domain of ezrin [Papilio xuthus]	38.5	2.1	KPI95504.1	No significant similarity found				ECPE_0000682701-mRNA-1	436	1e-144
	scaffold481:25162-25686	5	524	1	174	Orphan																	None predicted.	No significant similarity found				No significant similarity found				No significant similarity found				No significant similarity found				No significant similarity found				ECPE_0000609301-mRNA-1	112	2e-27
	scaffold7252:55385-56146	5	761	1	253	Orphan																	None predicted.	No significant similarity found				No significant similarity found				No significant similarity found				PREDICTED: long-chain fatty acid transport protein 1-like [Amyelois transitella]	34.3	9.8	XP_013194431.1	PREDICTED: pinopsin-like isoform X2 [Poecilia mexicana]	36.6	3.8	XP_014840306.1	ECPE_0000609301-mRNA-1	136	2e-36
	D915_03083	7	1212	1	403	Orphan																	G protein-coupled receptor, rhodopsin-like (IPR000276)	substance-P receptor-like isoform X1 [Exaiptasia pallida]	45.8	0.1	XP_020906543.1
	fwRhods indicated by bold text on grey background
