# Supplementary material for: Profiling G protein-coupled receptors of Fasciola hepatica identifies orphan rhodopsins unique to phylum Platyhelminthes
Source: Int J Parasitol Drugs Drug Resist. 2018 Feb 5;8(1):87–103. doi: 10.1016/j.ijpddr.2018.01.001 (PMC6114109; doi:10.1016/j.ijpddr.2018.01.001)
Supplement: S2 Text — Fasciola hepatica G protein-coupled receptor (GPCR) protein sequence dataset. [file mmc2.txt]

>BN1106_s1859B000140.mRNA-1
MVSLVWFEIRMPLSQTVVLVAYLLFNPWICCHCAVEQSKDHNTPKEATFLHNFVQYIHNHRVFCSPTFAFSTGDAGKTEHTPLGSAATHDNPAAPIDVAVTFHPVFSKLFSPGQLTRTYFQDVRNAVQLAQVIHRFQQNTNGLNPTQANNLIRSFLTETGSVLRWDQKAWIPDFVPASSRLSNQTLSLSLLGIGICEQSRPLGYVTSASSVAYSVSVRAKICAESNGLQVPQQNQFTFSTMRQEKFTAFWLANQCESVPEQLSLIRLSVHPPDDPKKIHFLFEFDVRNVTVNQCALGIHQCAETTKCEYKQYGEWPFSMDNYLCACEDGYYVENEENGFPAPYIRSKSAETTADAEPQFHCRACPVGCGGRCGNNMHCRVRLDLNLFRAIPLAVQSFCITACILIGIALCRLRKTRVVKSSNWLLLEILLVGAIFLYLIIVVMYFPASEVTCILSPWLRELGFAVMYGVLIVKIYRVLCGFQSRKAHRVHVRDKDILKFLGLFIITSFTYMVAWTAVNLDYLSSTPWSRNPEGTVPISMLIQGSLVKVGQTHSSELMVHGANESGMTNVSNLISNGMTENRQKETKFDVCRSLSWDVIMGLAEFIILAVSIHYCRLVRTAPSEYNEVMYISIALIIEMTVSGIFNIIRHFIWYSVHPDYMFLLYFLRSHITVTINLALIFGPKLEVDAKYSADESNVGVSTIFRPMHNNGFTADPNLASTGKLNLTLNGDLDIADVNLADMDPEVIRRELKRLYTQIELYKTKAMRKDNPHISKRRGGRKQRRFSNDNPELGKSRQLCDRKLTP
>BN1106_s2924B000081.mRNA-1
MVTTHGNMVAFDDNGDGNGQYSIYNYARDPYTGHYDYRLVGDYQGGKLTMRARPIWPGGQSSRLPVSQCSEECGFAEIRRLDKKQQCCWSCEACGPDQRVVNLTHCETCAFQHWPSANRTTCELLELHYIDLSTWFGIVPMTISSVGIVLTIGIIVTWLVYSETPVVRATGRELAYVQLSGCLVCYACPFVLLSTPSVFTCSLQRILIGLGFAMMYASLLTKTNRIARIFEAAKRTTRRPVYISPRSQLVITGSLITLQLAVSAIWFGFDPPDTRIDPVGPSYLVLRCAMKDKSLLISLAYNMILIVVCTAHAVKTRHIPENFNESKFIGFAMYTTCIIWLAFLPMFYATMNNHQIQITTLCISIALSASVMLSCLFLPKLYIIYIHPEKNVRRLTMNNPKAKARLKELGLKTSATPETKRGNNTASPDVVPDVSGSIGTSVGLLAAQSSNSQTRVSATLTMTSSTRTDESAAALDSVINAEMDFIKSQTSNQVIDQKPKTSFASVISNPLLVTDVVRKPEMKHSSSGPQSKLGIKTSDLSTKETIVVPAKQMNNSDFPTPIPLLLDTIPKRLMLSPTYCDETTSLEGDDEGARDDEISTTVGGPMSYQCEASSCSQTVLPHLYHNIPYSPTDSICSAGTERSSDLYIQSYGDDTQIVPSMTSNSLSVASGSVFSQMRQPPKKISRIDYSKQTVTAL
>BN1106_s1717B000113.mRNA-1
MLFQLTTIQPRFHTIWILYILLFGGISQRGYSLKITAFGYTPFIYPGDVHLGIFVPLHSMRTSESNRSLAVRDVKIGGPMTKIGFKFLEAILSAIDEINGRQDYLNVTLGAVVYDSYNDPDTALDESLVLISKMSLVGVVGPAISDVAMSVANLFKLFAIPQISYYTDAPKLSDHRKFPTFLRTVPSARSTVKALVRFLRRYDWIYVNVITDNSDYGESTLGRLQEELYAAENTVCLAQTIRLGNTGPRDNDWETELKLLWQSESRVNVILCSSLMTSWTIKTVSKWPKHIRDRFLWIGTNSILEDFPNLENPLYANSVNLSATDFAHFILVLPKIICPDIVEKHRMNLQRDYGALDWRDNYLLTFCGCIPNATGAVVSEKHICNDLQSQRCLHELHKDAVFYVPNTQNAVYSLAEALRRCEIRRSGKSLTCANQQPAVETLLHYLRNYNFTGFGNKTFDFFKNSDGYPRYTIISYSAALLKWEVLVEYDDQLLSLIVSRGPELSICVVALVAPGLCSAISYAAIFARIHRIERIFRIYIVLFKPHKNTRLGIMQRIRTQSQIDIIDNMNELIDSRGVRLATLNGLAANNQPFQELSPVDLSLWPGTVERQLTRKRAQTNPEAPGIPSSRKIDGRVERNKTRYHSTSAMDAAQTNSENVHLLDHQSREVAFKSSGRLRNAQMENFAALKTEWRKYATLFHHLTRFCIFHYFVTK
>scaffold181:78723-79604
CDAQCHQVGDCCQPIANIQIYTADPVSYSCVHSIRTFADDDELENYGHWFQAVATCPETSPMELIEYCERATVRKMPFLDVPRRGYSRRTDDANQLISIHLSSSSFRIRKSDVRSMSPVVSTITGRVYANIDCAYCHGELLMPRLTNITESRESMKSVQTFPVQIRCRTYSVGDRLCYANTHLPSTFKRPCGNASFQFAESPRSQHVFSVTSFKWHEFLVLPDFTLNMGDKRNDPYNFFGELDEKTEFILDISQLVLCILSVIALFLLIVLYTLVDELRTHASGQLTIGLSLAMLGLLSTFLCSLLLPYLLQSGPGTDRINHGICMTFATLMHYFFLASFLWTAAFGVALLRTFGGVNITWTMVKNAFTTCCCRRENVRTNVLHDTILRHPRTQRSRGFKSFLRLTIVPALSPLLLVIPAGTINEIYFMDECSQPGLSTASASYEQCTGVLRSIQPGFCPLNDPNRVWFTGRLASLVWFLIPTAILLGFSCLISAAVGVQIWKMSKMPQFQGVSRTERSTVQSGTRPLANDSRRKKLVTFTRICAHLSVILGTVWIVQLLVNLIPGLPLLYYVTGLLSTGQGLLIALLSFSNPKAKRQWRQMRSSQRTTQTSS
>BN1106_s1217B000278.mRNA-1
MGSSNTATIRNCSAYFDGQISWPDTLAGQMAQFNCPYVLPFMVLKGHAKRFCHSSGMWTD
KAGNPVTENNISYTHFEECTGMISTKRLSSNLNFLQLTGSIWGIVGLIGCVFSICALTSA
LCVYNAYPAIRNLRIRIHRQLFFAFLMEAVTQTLLTSLALYKIVRNRVYASTSNDTADYG
VISESDSFQLEHVVTNSLSVSWEFFQTGVFAWTFVEGLHIHNLIVVSVIPGNLPVKQFMC
TAWVGSIMITGIWLSLWSLSARFISPWPPYTHHYSYYVLFGCRLTLLMGNLFFLINVLNV
FIKRLRATDTPEIQQLRKATKAAFMLMPLLGIANAVVLIEEPTNIGGIIFVTGLQRLLPC
WQGLIVAVIYCFMNRQVRHHLRRSVNKFRLTHCGTMESNVRPSRFQSSMRKSQPLDV
>BN1106_s537B000355.mRNA-1
MTVRACLMCPEERHQIANRLLDTLTQTLDSDVDIHVHPTSEHIVRPKPAEVPVHSDFRPKVVLAQDKVEYTDVRTMPTAVTATPLTTATPHAEQKPISAMQKVRTASALLHMVATLARSSWKVQQMFDRGQANRNGVQFLKRAHAREVITHTHTYMLTGPSITEDRIVAVLPASKLKETAVGQVGVTESDQVNHPTEKDSVEKPVVVQSDVLLIDTNSLDSTYHISMNLTKKPMTYAACHQLQQSVDNKFSHWSKELCETIVVGLHYECRCRPRERGTFAIALVYWIGDAEIPPEHEYVITLVNYIFTSITILALLLFLIFTRFVPLFSNAHRDAFSLSSGVFRLDQFNIAFCLMISAIVSLIIPFVTNKQPIGCVILAIAVCFFPLAAFSWKFIFGLNTLILIVAPQSRYHELVSRHRHCVPLVWIGYIIPAVIVGVWFGYAEKVHTQKFCIGPQNLRWLFVGPITAVVIFNFFVLVVVGVVLLRSYLLTRKSRLNKSTHLLVLTQLMLTLGIPYIAIYIQFLDPYTTLIVVPVAMALTAVLMFLLVAVIDEENRQLLQSFIRTHFTRTTSVPPSGPGSPGSHMHRKISRGQDGYLSSGHEAQGNKPFTPGKRVNHGRWFMPGRNPVKADSDPQTTERLRLNGPRGNGHGTAQALSETGNTELTFEPGWLHRYPATAALHNGRTTPFSASDNETQTSNPSVALPSSVQPDNGLLRPNPELLNVVHTSDSSGNGTTGHF
>BN1106_s2220B000114.mRNA-1
MGSSLNIKYVEKPNEQGVHTEGARRDEAHQFYPLVQINCSEDLRFLLCSIYTPICVEGYPSFLPPCRSICERVKAGCAPIMQHYNFPWPDRMGCDQFPEYNNPDGILCMERNLTEQTGPRQTKRRSDDTLMTVKPTGTETLFGTESIHSTDAGDKWLDQFNSEASQTLFKQAMENKTVRNWILTNPGTKLVCHCECMPTAREAESERDTDSETTVRECPLPCRTSHFAEDMPDGFTTYWLALWSTLCAVSTLLTILTFMLDSCRFQYPELPIIYLSTCYFMVSLGYLIRLILGHESVACDTTTVVSSLSTTSDSIKGIAKLGTEIPLLSKTITTVASELTEVSAFDRIKVLRYATSGRASCAIVFLLVYFFGLASSVWWVILAFTWFLAAGLKWGSEAISRYSQVFHFIAWSVPTAITALALLLSVVEGDPASGLCTIGTNRSLARILFIFTPSLAFLALGVMFLLAGFVALFRIRGEIKLQRIGLTKTDRLETLMLRIGVFGALYTIPNVTILVCMGYELRNSYIWKLGQMCRCAYEIMSVGPGRGPNQLPEWIPPKPDYIMFLVKHFMSLIIGVTSGFWIWSHKTLNSWRLICRGRCCPPGGGSSHSGTVRLLTNTTNTVEADVSSKQNLGPWAAVPSAVSMRAVNLHPSNLIDLRDERTLFCRSSLQNGRKIPHSMQMPLPPVPTGGDAYYYDRVTQSSTALSVIDQRKIKGYSARSDGSQTTFSPHTDNTDPRTVDGSVGTSKKSNLLIHPSMSSVSGFHSPGKIVTTPNNWSALSSSGISSGLTVIGHGPLGKEIDSTAGCGHLSSQTDNRTIFPNQRANWVNTPDYPVHDTISGEQYPKSKAQNAISGHFNDFPIRTYHSAAGENQIIADRRSTDYHSYYSSAAFNPEVSRILTTDAAEPVLPAFNVNSNSSKDSHPTVRSTESARLRQRSSSRPNQLRLTSDSPDKSGTVHTPGIVKV
>BN1106_s1665B000273.mRNA-1
MYTPICLPNWRYRLTACRSLCESARDGCMPVMQTYGFGWPERMNCDLLPEGSECVSRRNSTTPPKSGTSLPGATDGRSSEEIQTRQKDPSQKLLVDRNPASGKSNTSDLVRLFQTRLNGPLDKDLLEFLETNEDFKHGLSQLLQRSSTESGQRMVCLPCRCRAPFVSIHKPPYNEVVTGGVVGCLPACRSPAFSSKSDRTFATFWLGLWAVLCILSTLATVLTFLADPGRFQYPERPIIYLSACYLMVAFGYLIRVGMGHESVACDGPVLRRGSTGPAQCSVVFLLTYVFGMASSVWWIVLTLTWFLAAGLKWGSEAIAKYSQVYHFFAWFFPGAQAIIILILSGIDGDPVGGLCFVGATNLIYLRLFVLAPMCLYLGLGTIFLIAGFIALFKIRSAIKLQTRGHLKTDKLEKLMIRIGIFGVLYTVPATVVVACICYELSNREQWERNHNCPCIELPALDTTWYSGGKLSPSGEQKRLDTNMFPLKSKDPVGSEQPEYAVFMLKYFMSLVVGITSGFWIWSSKTLDSWQSCVKRAANRSCPTRKKPVQMTSGPVPGPNGTALPGRSPPDTCALPWSNGRSKLWFSNQSKSPGLGVQSCTTWQDDFGPNARLLPQPPAAINLNCSHSLGPHHHHHRHHHHHLGMGGMVGGSSGSLTGPSTQQQQQQLSQSQPQSQPQVLSSGPQHHHHHQQQQQQQQPTNSNSFTNGPNANDGTALSASSGNAHHNGPVPGGTVGVGQLDPGNVLLIPGNSMTHI
>BN1106_s2849B000110.mRNA-1
MAARLSLLFFVTINVVGLIVYSAPRKDENEWRPHINWNFSQGPVPRVSTKRLTRSKEFDAVSKVDIRQAEMPPLILDSSSTDDHQASILFEDDASNQCVPIHEPICQGIQYAHTRFPNPVGLASQDEAAKRMNDYRALISVGCSHYLKFFLCTVYFPMCTPQLNSMTTLQPCESLCRYVQSKCEPIMKSFSFPWPKELNCNSLPKSTAMCIQPQNYDLDQQSPLQQSASLLGQDFSGVGRQTIAELIPDLTQLFSPRRHGISNTDEQGPNNSKAALLSQSFARGSTKKQLFNDDVSIKVSRNAAYCRASELTILTEKTSITIRNVTCAQQCHANVFYRPAEKQFSDIWLMIWSVLCVLSCSLTLLTFILDRARFAYPERPIVYISACYLFYSLGFVLRLGLGRDRVACREYVTTNPSPMAMLVSADTVLKQLPPISGAVKDGAGIPSSESYLILSGFEGTWCTVVFILLYYFGQASYIWWLMLSVTWFLSAACKWGSEGIETISSVLHMLAWALPALKTMIVLLMHRIDADELTGLCHIGHQDASSLLFFVTIPQICYLVIGLGFLILGFFSLVSVRSNLKHHAALLLISNRSQLGQHGQQVPSNGSTLFGSHMTAAQHGNVRRLDKLMAKVCIFSILYIIPTICVIGVNIYKYGNFPKWQRDLDRLDQRVGCLTAHGTNWARADFCLEGLQFPSVEANMLQSFMSLVVGITSGMWVWCNRKTFTSWTHCVRTAKQPWNGTRKNGIPVAKVKTINGAASSDGHVLTDQMDPRTRRDKIPWSNG
>BN1106_s33B000335.mRNA-1
MIADVSRVLTTVWIILCGHQVFRTTDASTFVSDKSLTPVGQRRCVKPVPILIPECQNTFYNFTGMPNLVEQETQFDARHQLQTFKPLITYKCSSKLNFFLCSVYTPMCDANTRYLIGPCRPLCEHVRARCAPVLRVFDFDWPANLNCSRFPVKNSVDGAMCMEGPPDAEEESILMTSQTVEPDVVAHPVDILTSANGDNGEENNSGELNLSHANFDVHAKDGETDPVNQWILKFAKLQLAKEQEAQVSQAKSVKLGAPSSISLLAQSLRHCSYLKKPTYYVYVNRTGRCAPLCQSDILFTPDAKSLVFVWTSILSAICSVITTFTLVGYALDTSVFRASERPVIYIALCQLIYSLGYALSLGLGRETVTCGPDLDSGREIRLQEGLDNSVCALVFMTQYFFFIASSIWWTLTAIHWALEHSPCWMTSLCWDPGEFSSIRGRSSAGPGSLCDIWGEAGGEPKSLCIGSRVASTHPITDQELSWLKDFTLSSVGGNGPTKARTDTEAAGSAPPIPGNLSQLRPIETASYCLQNGKVVPTHQVFGWTVSHPSVLASRRYSNRANEDRFATCLAREHVIVWLTSGLLTVGVLVSRQMYNDRSYFEIIGCVLPFSHFSNAQVDSDELVPVCGVGRQHTKAMGAFVIGPELVLTLTGMITLAVGVILTFIRRRRVLNRDRARYHSIRATEMPTSDSSRLIRNSPIGHGNGFTTKPRNDRTHFGGNVQEPGGHQSSMPTESFYDQTRLAYTNPLMNNNSFASNGWLRMGLFCFLYLLPVACVTACDIYEYLSRDKWLRDSSYKNPEPDQGQPFPSIPFPPKLWKPEEVVGPSPELFMLRIFMSLVTGFTSALWIWSVKGCEPWNRICRPQRWCTSRFPLSRLRGKKSNASYSDPTSASWFRSATVNQPEKSTFVQDQPFTHGSHGRPPGPGMPMVYTSHPYAVYQYNPSKTGTCHSNSQENPKEEATNRLPATGGPSAWNPSVPVLIDPGAQTMSAAQGPETQHSNATTPGYYSQAKVGSTIEPNMSDTFSEESPIPPPLPASSRPQLPARGDPCIGATTTHLSTLAMAQPAPNTLNAL
>BN1106_s905B000183.mRNA-1
MASSIWWVVLTITWYLAAKCHWAHEAISRNAQYLHFAAWAIPAAKTIGILAFGKVDGDPLSGICFTGLTDPVILRIFLIAPLCLYLVIGTGFLFAGFVSLFKIRTIIKTGGSKTDDLEKLIMRIGVFSLLYIVPAIVVIACYLHESRMAEKWMLTWYTTEVCRKFDPYQLTDSICPGHFRRLVDASGPEVVPPSGASSGSSVADAQARAETILAKWSALEKPEFELFMIKYLMTLIVGITSGIWIWSGKTLLSWQRFFSRLCRRRTCCGQKREDHQIGLPVDSRRHGHTTLNPNVSTNPGTVPLLQRNMPPGGAHVGQTFVFNQESVPVGGWTSRGAPSGATAPDGSGTATSFAPSWIAAGKSVPSGPGAGPGQPGLINPNMSLGPSNTQSTPNTGLGLV
>BN1106_s1509B000194.mRNA-1
MSVCVWSNVLDYTLASRIQQVVQHLRNTLEQLGTTSRFTCPKQIVLSSTPTDLISVEQQQQQQQLTRHRGHDSGSRDGPARQSSRHRRNRPVDSSQSQLVSLSTNQSTISQVHSNQADINSKSPVDTSESASTTANAGSAIAQVETPISQSISESSPSTAEPTALVSDNSTRLRLGCNDIFPMCDRIESSQRSTKSAVHSDKRKPRLIARGTRKKHKRPRLSPDWNDDEQLPLSQFSGDQHRADSQWSLVDHHYRSLLASFVNTRLAQDSYGSAALNPTATIGVADLELRPRDEWSGLGPLVQCSVCHNPLCPAVPRPLTFHAIASTLACKSRTFQSRCDRHSHVRRKHGGLSSSVGSGPERTCVACLSTGTSGPDTTVRPPHPVQPQPLPSSPQSACLHLLAFAVPLVLTLIGLTATEIDGDALSGICFVGRANVWARVGLVLIPCAICLVVKGVYLCGVMRSCIELRRPFLRSPFPSDQEFAQRLIRCTYSYGAFLLVLIGLWLFSVSVQAYTFVGEPVWLKSQTALVLCQISHRLLGLDSEAALTACSGSASADSLTPGYADMHGLRTTQDDLSQHTTGGRAVRAATILNTVSPQSVVETTATVVAASRDPAVLLGRISPYTPSPAQIHRPMAGPILLHLLTYFVLNVIFASMCLFDASVKHSWRKFWIRLCVSCRLGRWRSRLPVRRAPNHTHAMNKLLYNCLYSNVAGFSWWDPGMFRTPLFHEDLFMALSSTKETSSTCELVHLTEMLSSSDVKSRSLGPGERLLTSDVLSIGSCKTRTNDNGCGTRDGNGHSPPAPGRLAGTMGGIEFPIDPMDLSLHPGPTLFDDLIPHVVRVIALYEHTAPDHPTLVFFRHLYHQLVQPTGNSSARVTEMTASAASTAPTATTTTTTSSSGTSHHLPDRPATASDIERRLTAGSGADLVASNQPAQTNLVRSMAALYDQCQKHLAAASGSSTRHRSRHRRLLPTRTSARRKNHSRSLSTGGLHCPGSSSVRLSGIEGAASTGAGSTVSATSADHPNESLPELLRAAASVLAAAATGSSIHGITDRGDLRLGSASSDRDTRSRHRRLSQSVVSSVLSTHPFRQSSGVASAFGGSQVSSSSVRSALTEVPGNVLHPAGSIAQGDLNAAPSQKSNSTRRIGRNEMGTLGSRISLRSLSCASSSGAESYNSYRLLVNQAGASWRELWRTRMLLMDVLRWAEAVAPLAQANNGSTTPEAHRSEQSGAYPVCLPPVSAQTADPVDWNARFASFLAANLIPGRQSSHCPNTTSSPSQPLTQSPNTGSQPPHPLSSLKLADAGTMDSMMAAAFAAATAAAATVAMQQQQQQQQQQQQCQLSQHLSMSPLSGSGSSPAQTQAGPSTHLILSQHASPSTVPVSAAPGSLNEVR
>D915_03083
MIRFMSSVNETSVRGCRNGYTSEEVMVNEFRAYVSPFLAAVGIPTNILTMIVFGILQYLKPCRFNLYAMWLVPAYNIQLITNCLLDDFFGRGLKWATNCRFWINFDTVSSFNCKLLTFLSESSALVKSFVMMYFSADRVFSAYCPTRVPVGGALWYARGGILLCYFVGLLLNTPHLFYVDRTTEDGKTSCSYTDPLSTGVRYVLYLYIIGSTLTPAIFIFITNVLILFKMWFVLKVPTNRGKSNHQASIELSKIVAHLVLSVLFQLLSFPLVVVIPLRQQVYSFGYHITQPEYANKIIQLSKLFSSIDCINYSFEFFLFLIFMPEFRRTLWNLCICSKDTFQSESVEWFSNSSSAEKTTSSKTNCPSLCSFKEILNEFKPTGSHALPVPGTEREDSVVITTRL
>BN1106_s1913B000092.mRNA-1
MNVTVTAAFPPYATAIIALLAAAVSIATQVGNLVVLTAFLVESSLRIPSNYFIASLAVTDVLIGLLSMNLFITYQLLGYWPLGQFLCDVWLSLDFSACLTSQYTVFLITLDRYCSVKIPASYRNWRTLAKVRIMICVSWLFPAGLFTPVIFGWKQMTSEPPRSEGKCDVSFTYYPIFNTTLILCYFWTTLVVMCSLYVGIYRVAKRLQRRNQSAGKKLAALFAMGDQNPEEYEDGEEERERAKSKFSVTKEMKRTNKEKLQLPVSSTQGSWMGNDSGFRDFPSGTDDPVSEAESIKMVTRYRLSGSEPNEFSWSDGENHKIETSSYSDAPIPWYKRTLCPCFWKDKYEPQIHDFHHPCAGTERGFDSNQARRSISNLLRQRKCDVCTNLRQAFGGFSEACVIFHKRSQFSGASASQNATNLGVTYRGVLRKTSSIVSSKRSLNLAKQAARNSLAHFGNSRSLESHNRRHARKALRTISFILGAFIICWTPYHVIMMIKGFCDDLETHTSCVNMHLYNLSYWLCYMNSPINPFCYALSNASFRRTFFRILRCDFQRK*
>BN1106_s2126B000359.mRNA-1
MEKIEHYTSFQLHDNLHLLNQSSNLKHGMNKTNSTTQALFVGDIASEFNMIQPLSSQLGIAFWKIVPLSILLIWTLTSNGLLTCAIFNKPALRTQSNLLIGHQAAVDFTVGLLCMTVSATKDVLGFWPYSIEAAVIWLHCRKVLFTASVWSTTSIAIDRCVAIAYPQWYVLGVEQKKRRIFIYCVMIWTISFGIAFPILFTIPQRIRVLYEIQNQTSEATIIFNADPLYNTYAVCGSLLIPLLTMFVSYGRLLVLMKKQRRKIQSTQVRISEIPKAVPKLRRSSSVRIHKLVSGTDSSTGTTKHLPKRFVPHVRSMLVVADVCSEKPNVDDAVHAAPFHQLGNRHPVVNTSSAPVIRRSASPVKLMREQRATWMVIMVITFQVIACLPYSLAYLISLFKSRFLMNKNGVPGGFVQRAFVWDSYANVALNPIAYAVFNRGLRQSFLPFFKPFRCKTSHPCFPAQHP*
>BN1106_s9731B000006.mRNA-1
MQVERIGVSRWPYSPDFFIKGTSFPISASEADRMHRETLRSQAAHSINSTASPTESFQYWALILTVFPVITVFGNVLIVLSVFREVNLHTATNYFIVSLAGADIGLAIFVMPLSGWVELNNGKWRYGTIFCDVYIMLDVMLCTASILNLAAISMDRFVAVTKPIVYSRHNNNFRVSLTIALAWILSFVIALPIACGLNHVAQRHETVCVLYNPEYIITSSIGSFYIPCIIMIILYYRVFHAIHGRTKYVTSASKSAVGNLNRSAQIIKLCTEMSPVPSKVNAIDNSPPTLNTSQHPLCTSSTLDESDLLSSNKLIDLVSCLPKNITNTVEQTSRSTETPIMEIASCIYVNPITVPPPELPQTNGTKSITTDVDRVQVNCTETKEFTDMAHFRKHLRKRIRHAKRCSLSVLPVHYSTVSGQQIYALNKPSHSSAPSFRAPHSIRRKLTATKSVLSKRSFMTRPSGVLTLSGLDPSVEWRFRQRGLSTVTNPNHGPSKDRMTAKRERKATKTLAIVLGKSPITPGKCGFQDRK*
>scaffold5061:86104-86787
LHTWSMTDGIFCILHLILLVLVFSGNLSVIVTVVRNTRLHLAPHYIIASLVLSDLLMTLGPIPLTGVFVYYGYWPFVHSAWCTLGKGSVILLSSSSTDNLAFISVDRLIACLQPIRYRITFSRAYMILLIVVSWTITLILMFITLLGEPTSVSDASGCNQQFKLSFRITIILIGFGIPCIVVTCTNLCVLRVILYHIRMNLISGNTVHNVALNIVGRRVTTRRLRNP
>D915_06018
MINSTIGDTLFLTDVSILWRNVAIGAILIATMALTVLGNLLVVFAVLREHHMRSNLTNRFLVSLAVADLLMGSVVMPFALMHTLRDGYWSFGRDWCDLWHAFDVLCSTASILNLCAIAIERFWATENPISYASQKTRRRCTIMLVSVWICSIAISFPAVAWWRRTDDYHDDGPNECHFTYDRAYLICSSLVSFYIPLVVMTSVYVKIYRTATKLIRSLQIGEKVVPCNVNKKNRLNAFKRAAQPTGTQGRNIFSTMSRLENPVDKVILRIHRGCRPKPNVTICVPTNDENPTDIHHNLSPMGQRIGVLHNPTSQPASNTSSANGFICGDCRGYLSTGLIPELGSGLSPFGHMHRLPGDQMVAPNDAHDADVSVISRSTRACMTCCLKGNADPPVPVRTNQTNQPGDDSAYKEILKRGKITSQPSVARLVMHNTPEPGQSRAKQWVSRLRIFAATTRISKYVREQKAAKTLGLVMGLFIGCWLPFFVCNIIVAFSPQGVIESVTFQHVLIVVTWLGYVNSCINPIIYAHSMREFRRAFKRLLCSWWWDYANQKRFRNGKGRLYGVNRPNVTSNVPVRIDRHTMHEFSGKFGQLDCLELASKPEETHRFDMHLSTCNGYLVAPNDQTNQAYSPVWFCGSHTDATTTKKYVFKTGGLHSGPPSLVHQPNLSPAYLAQSTGTRKPRVLSVSHIPHTSPTTSSSLSVNKIQQKMGQMCSEATC*
>D915_01850
MNISYITIFTSNLSFNELAIVGFLCLLTFITIVGNFLVMCAIFVKAKLRQNVTNTFIASLAAADLLLGTVVMPFSIIEFHNAAQMSYLNDDQRRYYVSWPYGQDWCHLWHAFDVLSSTASILNLCVISLERYIAISDPFNYHTRMTHSRALVMIAIAWILSSLISFPAIVWWRYSSAHNNSSLQPTANKTDFITECTFPEDQLYLFLSSCVSFHIPLVVMVLLYWKIYRTATRVMKSLKQGTTVVNGSSKGERLVLRVHRGCSTQKPQSACQSPASPILPNSSCLNEELTRTNDSPFESDISSPVVIGNFNPVDMVEEGNRISDRPVKKRHVRFARSPTIVSNSLSFCNQCCSSCVCCSWSLHVSFDDRNVHEDNLLESADLEESTIVQSDKRKRFFHLKKRLKRFSQEKRAARTLGVIMGAFIFCWLPFFIYNTIKSINPSLIKEHDYIIFPLFTWLGFMNSSINPFIYALSLRDIRRVFRESLCKSCSGRNC*
>BN1106_s1362B000183.mRNA-1
MNSDLQAGGRGGHEFRTNLTAGVQFFLLIFVLILSLIENLFLFLISFTSVSRWCRAQCMNRRYRNSITSHTGYSVRTPVRKDVTSERASPLRQRYGSEDCESNELFGIAYQRYSTSPEELCSNGELDRISLATNYPLDHVGNITRLYFGNLCFANLLLAILAMPFSIAASIGTTYQETNFFTGTNSTWLLTRKEQHDHVRLKYPLVISSHVCVFIESVVCAIMIATVYSLVHLTADRLVAIILPLHYRRLVTHHRAVVSICLIWTGSGIFVTVTHLLVLIPGSHPMHSMTMLTDSDMDIYQCFILGQHDEEKHWQMAITYFLLAFLLPFVFIIVAYAKIYLTVRRCLRQLPSGTPLCQETDVYQTLRRSYSSGPIRRDSEDENVNNNVTITSVCTVPVARAYLMARLAKRESHRSYDFGAFYRRRGQKLQTKAAKTACLLVTTFFSLTAPYFIYSAVEPFINIPFTVIPEGTQDELSEIFSSIIVWLLYVNSVLTPGLYALRDGVLRRRIASIWPVPYKVRTNMRLRYFVD*
>D915_05578
MYFHKVGLFACAVLTIAITVLIIVGNVIVIISVLVHPPLRQAHNSLLVSLAVADLAVGLLVVPLNIVTIIFNGQWIFGPIWCTVHMAADIFFCTASILNLCTVAVDRYLVIRYPAYYLNHRTLTTFFSFIILVYLLSALIVIPPLFGWAAPDYATFQMANHTRFQCSFNNEIGYVIYSSLGSFYLPASLLVIIYVKLFHLIRSRLKVSRTSALYCATRSHLVPGVASYSSVPSCSVSRAEVICTGSITPLPHGTHNPEKAQNDIYEIDHLSYANYLQGKSERVGYFGNNPFLTRPSTSSTSGPCVGNQSMTLKCQNSVRRDHQIYRSLKDYQNLASPVNLRVSLYRKGIVSYSTRSFVPESREFDLHDKVLTHCSLTQRSQENVSLHTVGCSATSNLTQERLTPKLTNRIANILSKRELKLAVVNVIRHNSSVKIEEKADHQRTTPTGLRSIEITAQIRQQVSMNHERRAVRTLLIIVGTFVLCWLPFFIMYLLTALCHEYCPLDWTIQQGITWLGYANSAMNPIIYTVFNMDFQTALRHLFHCNS*
>BN1106_s1016B000108.mRNA-1
MEMQIAVEMDKQHSTFLPNDEQTSIATVHVAQKVAISLAKGICFFGIILTALFGNCLVLIAVTKFKRIRQVRTNIFLVSLALADFLVALLVMPFSAIMGLMQGRWIFGSVFCDVFNANDVLFSTASILHLCCISTERYIAVLSPLTYGRIMTRSRIAVMLTVTWLLSILISYVPIMTGIYTTTEHKNGVENGAEICEFVVNPYYALISSSTSFWIPSIVMISVYVRIFIEARSQERRIHRLHIGGKRQQIVRTKAAQPEESCLKGELDKTDLTTSTPDQDGRGKTCGSDDDSLSCAPYLQLKTTGRKETSLLTTTTSSSSSGTADQMKIRRENKAAKTLGIIMGAFLLCWLPFFLWYTITNMCGGSKRCQYPEIVGDVLFWIGYFNSTLNPIIYAFYNRTFRNAFGKILLCKRRFNSRSLVVDAVKIRRTNQPYINTNGLDISQQSLRP*
>D915_08505
MMNYLLSTISFAGLFILLTLLTVMAFVGNVFVVFAVYKRPRLRAQFCFHFLAGLAIADICVTIFVMPWSMLYVGFGYWPLGKVLCKIWISCDVLCCTASILHLCLVALDRYMAIAYPLRYAVMVNTKRIRISMLLIWLISAMISFIPIQMGWNELLLYQPSPIVNYKTSADSHGNITSDSLPTRSNEQSECELKANIPYAIVSSCTSFYIPFCVFCILYGRIWCIAHTQALQVRQIRVRSFRESQHFIDSDVSLLTRTTQSALVLSNHEAKDWPESSKRRSFLNTRQSDPISTKCECSGHEQLSRNTPGRLHFSPHESHGSRILFPFRSSLHRFSISSMRTEMKAIKTIGLLLGCFMICWLPFFLAYLIRAICQQYCRYPVWLMSILTWIGYANSAANPVLYAFLQKDFRTAVWSMLTGQHQRRITSVRMSNPLPYREDALWEQHGKSSQHKRISSAIESHSKITSKTIPAVTSSSFSVKLPRIPPERNACMSVVERELPKT*
>scaffold1469:78871-80310
LYFILIVLVFWGNLLVIVAVVTNKLLHLTHHFFIASLAVSDLLMVFGPIPLAAVIVVYGYWPFVHPVWCALRIGSSIILPIVSLYNLASLSVDRLIACLLPIRYRKTLSAHMIQLIIISWAIPVMLVLAFSLIGPISVGGAGKCYGRLDLEFRLILNLIGFFIPGIVIISSNLWVRCVIRSCYHRGFVRRQTLMHVPSNVFGRRVISRQLQNPCSASSPTSETDLHSIRHQSSVTRSRHPLAIHTLLGKHSLSFRFTRDVSILIFANFARLALTRNFMNLSFRNHARSISYVEELSNSVALNQSHIPILKIKSTKIFDRMFRILPRFFKICIQYSDRPTGGKCNFDKDHNQCSEVNVPASVEFQRPSPCSSTSRRLRVNSNGFPREPHLCANVYPNTERRKHRILLVVILCFVLCWSVSVICFTVEAAQDVVLPRFVRGIALWMGYFNSACNPVIFCLLDNRYKTFRHIVRR
>BN1106_s3137B000066.mRNA-1
MHSPVGPLETVCNTPFILRTVHDLPSALLQDAETIQSHYHEYTLFRKWKPIVLAVLCFIVILTVSGNALICVAAVHNRHLRHPSNVFFIALAITNLLYASTVMLFTIVYNCLDVQLFTDSICITFQSLDILFCTASNLHLAAIALDRFVHVHSSVTYSRKFTTKIHVLVIFFLWTLSALTAFLPLEFNCHRPEQTDLAINSSRCPIPSHVDYTCHQHVNFNCALANAMLSFLLPLVFMIIVYGRLFQITRQHLTQIKSQKPSVDLIVEREDSTLEKIDCEVGPSPDQSLNSQAISSSSLRGKFYLEQNDDGANLETSMPTIRQQSDCSQNGKRCSQRLSRSTHDTSLPFCTMNSLENGSRVSRQRCSLSVPVRHPTRTGSESVRSFGALGKSMREPRTSMVMRMRTATHNEHKAAITLAVILGSFILCWMPYFSVNCLAAVFHCIYNELYFGAIWLGYFNTCLNPVIYSLFNNKFRRACTKLLCIWRHGCRGEHEQYGLAKLRYCGDATIQVALERVLWNKEIPALTKVTHAPR*
>BN1106_s1436B000114.mRNA-1
MMNFTNATTEIVFQNRFGWVHFWLTLCLLGAFILCTIVGNVFVVAAILLEKHLQGVSNYLILSLAVADLMVATLPMPISAINEVSRDWWLGNALCDFWVCSDVLCCTASIMHLVGIALDRYWAVTNAEYIRKRTAKRIGFMITVFWLLSIAISLPARFTTTRLTSWIQPMDTVNISFDEYIIPDCGINKEYGYTIFSTVVAFYMPMFFIICIYARIYMVAKARIRRSTFRKKTNSPNQQTAAKNMINHNWTKWYDSKASHWTRHYICYNCFGRASDRLSDRWIESEHAKSSVNPSIATSAKKNDAGVGGLKKSKWTLPKLGSRRRSRGNFRPHKGKPNRRKISKSCRDSPRGQNDNNTSHNDNMFDIRTIQPAEQDITGDTVNKACPTQSNDLLETDDVSGGTIHLEARLKSTVSEVTKLATVTAMVKRERLENQRERKAVITLAIITGCFMLCWLPFFIVALIAPFYDQMKLSKVGQGIVLWLGYSNSLLNPMIYTIFSPDFRNAFRKILFGRYYLRYRDR*
>BN1106_s2834B000232.mRNA-1
MDLCGHVNLPISKLIPDRPRNGMTDCPRTTAANWKWVSLCDIWTVMDVLCCTASILHLVAIAIDRYWAITKLSYVRTRTTKPVLIMIAVVWVTALAISLPTRFHHSRNDYLVLVDGQCQINDDYAFTIISTVGAFYLPMAFLIGVYAKIYQAAQKRIRKRRFRTSKMSASPYGLQKTNVQSNGTIIQQSEKSFSESLNLQMTKLKTKLGTVTHLKTAIWKQKPMNYEFNGISFGTDFADHAEETSEHDISITFNDDLSSNSKDSSSFCSSSNQKSLASGASICCYETQITSTRTPISLTIVSQECHAPISCLPKYRPTLLFEKNHSVEPQTSVLGPVFTHSPTAQHQKWESAFFPSNDPCFSCDEPTEGHETIQQPTGLYLPNNNRIEEDIVSNYSTLTVEQDSEQEIIPCSVSNSDFSIALKQTAFSDSETDTVSVPRPNDESHPYNCSNKMPPKLSTSVYQKEIVTSPVVVEFSLCSNSGSGSTLQKSTLSTQSVSPPNSGFSLADRGNGFPNSPFLCSGQSTPSGKSLNTTPSVTNESEYTGSSSGSELAEPFTTTWKLKYDLEKGNESSFQRLQQSESKLMSTLVQNGPTVSRYMFYPEKQNTFVISSLHDSLCSKLPMTVPLINVTPMGKPWLDSTCVTMQSEQLMTNNETVARLLPAVINKNTISPEKRVVKMDMAKLSSQFTTINSDRPADNHTAYKFSENHTEKPHELLSSHLSSASPLPSNAILEAEHHRERVESRRERKAARTLAIITGCFILCWFPFFARALYAPFCMPTCSLPSWVESFLLWLGYLNSLLNPILYTVFSPDFRNAFKKIVCGRLSIRTN*
>BN1106_s81B000700.mRNA-1
MTDLRGLENETSDLYNRCRLFIEQAQIGILTDPTDITVCLPSQYKAWEVIVIGILLTILTIATAGGNILIGLAILLVRRLRNPANLLLLNLALSDFLISLLVLPFAIIYQLTGYWPFSQNVCDVYIVCDVLLCTASILSLCAISVDRYLAITRPLTYASKRTTRRMIFMIGTCWLLAGLISVPPVFIFEKPKLLFHCGYSEDLTYQIYATFSAFYIPLLIMLILYGRIYFVVRKLAITNARAASQFCDTLNLRDIPTERSNRTTTAATTTTATTTAAVAATTTPSPPTTTTVADPGVHLQTTRLAEPFPIHSYNSHQNAPSKSRVESLFVDGTINHMYSKPDETLPTSSVDYGSTIRLPPTRLLSPISLSNLHLHSYTLARMLSRGSPRASTCSESVARKRVFSNNSENAKAVITLGVIMGSFTLCWLPFFVCQLLNPILNAFHVSLNQLISLQMFQFFLWLGYMNSLLNPIIYAKFNRDFRLPFYCIIKCQCKGINQRVRRSSYVTQFEGQRYSQPTSNDAQRPLIVRNNRRTQQRFSANSELPTNRGSNAQIQNNSQT*
>BN1106_s10B000515.mRNA-1
METNMSVAEQLEMAKPEPTVEVISLGVFLGLITVLTIGGNLLVVLAVSLVKKLRTPSNFLIVSLAVSDVLVGVTAMPLAEFKQLVGSWTLGEALCDMYIVFDVLLCTASILNLCAISIDRYLAITRPLQYAAKRTPKRMMLMIAIVWVVSALISIPPIFGFKETFIPGMCEYSSNIIYQIYATAGAFYIPLIVMIVLYGRIFILARRMAQEDAKQKRVTESVANQYSSTYNYRNGRPSTVPSEDLKMFTEQGDLYDGPAIEVPDRTLHLSLFRRSNSEEPKPTGNAKTEKYPLPPSELCRRRKPRQLYWNNDYAIPSPRTEVLLQKDDAPKTARSLSKPKKLPELLLVQDSISTEPKSPSGLSCTEEFEDRVRTLRRLRAEFFAAPPSRHCSSVILNFNQDDSLSRDSTMRPLSHVNDTALIKEDNGSSQPHRSPLHHSQTMRETVASLPVEYKPQSRGSMPPPPKLSISYYSEDPSIIASPSQVSDALTTWTIIEHDQENLTSQPQSKSGPQAIPRPRPRPTHGARRSVTNAVEYVHKNCHQTRQSLLGLPSRSKQERRRSSPMTTDPYEWNTADHEHPEAKSGSVHHVSGIPTELLNRRPSYLERSTSRLFNRSSDHGLVPPQPSRSRAASWASTRIPLRKRRPRGHSETKAIKTLGVIMGCFCLCWVPFFIIAVSTSLTKHAYVIVHERTVFFECKLIVYS*
>BN1106_s362B000177.mRNA-1
MFDPQPFTSSLISMAVIPEPVVCISDSYTPVVSGVIGFILVLIAIGTAGGNFLVILAVALVKKLQTPSNILIVSLAFSDFLVGILVLPFSIIEALKGYWPFNEHLCDMYISFDVLLCTASILNLCAISIDRYLVITRPFTYVSRRTPCRMAEMIAAAWVISALISIPPNIGWKTPFEECKCEYSKNVGYQIYATFCAFYLPLLVMIVLYGRIFKLAREMSRAEQRQMIASSGEEVPPGTVTLKEDTIPTTPKADHITLNQSSAPFQDNELIATENTQRRQVMDDTHTFNNNTTENNNNNISSICPNIIRETNEINGNTSSGQNFVINPPVYPELSNGHSYAKSKRCSKDSSTAFLDRSSGTVAGNRQSSSVDLQRRKSRGSADSKVIKTLGVIMGCFCLCWLPFFIVQVSLLAMF*
>scaffold10293:7824-8801
MLFAMYVVLVAVFVENMLVIVFVITSKRFRRPPDVFIASLAVSDLLMTLGPIPIASIFAYYGYWPSEYTGLCYFWMESFIFLGSASMYNLVSMSMDHLIACTHPIRYRATSAKARFMLLTTISWIIVFILMPTSLVKGTVSVSEGGKCVVHLELCIRASNTLLGFVISCTVVSGSSLCIIPVLQTRNRGSITGRHNATCVSFTIVQCRVPNTPPHNSCIQQLSTSRKTSSSTRFHLSLENGGSSHFMHLVPRRQSSAFHCMLGVSTCEYVSRMRIPMIRELMKIYSSQHVPQGDIRLEILRHMIQHLNHTSTVYQITSEADSKFER
>D915_00618
MSNNTLPGVTNAVQMTNWTVTKNGILFAMYIVLLVAVFVENMLVIMIVITSKQFRRPPDIFITSLAVSDLLMAFGPIPMASIFAFYGYWPSEYTGLCNFWTGSFVFLGSASMYNLASMSVDRLIACTHPIRYRTTSMKARVMLLITISWIIPFILILTSFVNGTVSVNEGGKCFGRLDLRIRASNTLFGFVIPCAVVTGSSVCIIRVLHTRNHGSITSRHSATSVFSNSSQSRVSGAPQQNRRVPQLSTFRTTSNSTRFQLSLERGGYSNFMHLVPRWQSVALHFILGVSTCEYVSRIRLPMMRELMEIYFSQHIPHNNVRLAILRHIIQGKNHNSGMYQITSDADPMFGSSKLKTLQVKRLSEDAKATQPEVLEDTNLMRTGYSQRQPNALAPTPSELQHIRLHGLPREQATFARFHSCVEQRINRIMSVMIICFVICWTPIMTHYFTEAVQGTLYPPVLTVLVIQLCMLYWTDVIEELSKKSYVSDVALTCFST*
>scaffold172:177535-178566
MSNNTLSWVTNAVQMANWTVTKNGILFAMYIVLLVAVFVENMLVIMIVITSKQFRRPPDIFITSLAVSDLLMAFGPIPMASIFAFYGYWPSDYTGLCNFWTGSFVFLGSASMYNLASMSVDRLIACTHPIRYRTTSMKARVMLLITISWIIPFILILTSFVNGTVSVNEGGKCFGRLDLRIRASNTLFGFVIPCAVVTGSSVCIIRVLHTRNHGSITSRHSATSVFSNSSQSRVSGAPQQNRRVPQLSTFRTTSNSTRFQLSLERGGYSNFMHLVPRWQSVALHFILGVSTCEYVSRIRLPMMRELMEIYFSQHIPHNNVRLAILRHIIQGKNHNSGMYQITSDADPMFGSSKLKTLQVKRLSEDAKATQPEILEDTNLMRTGYSQRQPNALAPTPSELQHIRLHGLPREQATFARFHSCVEQRINRIMSVMIICFVICWTPIMTHYFTEAVQANSACNPIVYALLDKRYREAFKKIIRQ
>scaffold4144:10474-11592
IENWPVLTTGLLSSQYFILQLLVFWGNLLVIMSVVTNKRLHRAPHYFIASLALSDFLISLGPIPLAGVLVCYGHWPFIHSAWCTFWIGSRIFLGCASMYNLASISVDRLVACLQPIRYRTTLSRTYMIPLMTVSWTIPVILLLASLLTGPISVSNPGICHGRLDFYFRLTIILTAFFIPCIAIVCTNISILLVIRSRNHRISMSRHASRSTSSNHVQRRTEMGQPENVCAPLPRTPETEWNSRRFQLSLTDTHHPYSIRSLVGQNSLSYHFVRDASILICANFVRLYMMKDFAKVFPRYHVSTNDNDDENMKLAVQNRRHIPKIQSKYIGTTTMLERIVGIFLNTYFDRIPSDDNSTNHPEVIASRFVITNPIRIKLLSQSIISS
>scaffold1723:86054-86959
SLGILFNVLTTITLIFVRIPSTLSKMIMYTQTIYDALVCVVVLVMGNTISVSKDTNVFWCIGIHGGLLPIFVRMLATCNIVALSMDRYWATVRAQSYKVNTKRYQIGCVTFPILYALMTILPAFFSIQYTEGKCESVLGDRNAYLIEGFTVMIRYVVPLSTIITLNVLIIRQIRISSKISTVGNVESGVPQTPVGQDYNDSEISKYSTKCCTMSVDKALLISVFSFTVELTVTEALSLVTFILNNTSKSDVLSPFGVIYGFVVVCCASMNPWLQILTMRKIHEIIGEFGFRVWSKFIHKVRG
>BN1106_s504B000398.mRNA-1
MNENDSGTLHKLNDSSRIQKFQNIKLSLPYRSAIWGSASFVCLTVIISWSLAIIMTITILRSYRKHISHFYVISLSVANMIHALVNFPSNVILDLIEPGVLTDAVCVPWIFFETLICHVTHLHLLGSCLDHYLRLRKPHRYGMRYATSSRTIGIRLAAPWVISLLQTTVQILLGDPLPPVQLATGHLCVCPDANFLILRTLIAFALPVLVSLIILFLTAVNVRHSSLDAKFRSICDSQRKPHQPTMLETIHNKWTYNHTAGVVKGGSKTTEDRCNLSKVEEELPFTLPSTGPSPTVLFNKDVTRRSEEWSAEGFLLASPRWFTITKDDCYSWTAETYTSMSNMTSDSMTHEQNKETGQNPESFSVPTVINPLVSVSGSHSPVIEVDAPLAVMDHYCPTHGHLLLSLGPELEFDVTSSTSFIGGQNNVEIYPSHLLYTNPMHSGADGSDKDTGRSQRVPQVSDPFSDPLNKAACVRSTESLQSPPSKQPHAQGPMLSAHSINRSRTQLASIKVNMVTCALSIALWTPYITAKLTRVLLSSTSYGDVVTLRSIIQSKWVNYMVSFAYSVGILVVDRHMYNCVLCCIRQILSCKTVLHQPSSISSIPRSV*
>scaffold2388:95753-97060
LATWSMWTNDILSIIYLILLVLVFCGNLLVIIAVVRNKSLHLAPHYFIASLALSDLLMTLGPIPLAGVFVYYGYWPFVHSAWCALRNGSIILLPSASMYNLASISVDRLIACLQPIRYRTSLSRVCMIPLIIISWTIPVILMFITLLSGPTSVSDAGGCHNQLNLPFRITIILIGFGIPCIVVTCAHLCVLRVILSHIRMNLTSGNTVHNVALNTVGRRVTTRRLQNPLCTSENKSTSSRYQLSLTNTHHDYTMRSLARRRTFSFRSVLDVSILICANYVRLAMMRNCAVLIPQKASFRQEAIQKCSHKSTGVKCDWFDGDEFNPISEVSAPSEALCIQNQMPETDSDLXXXXXXXXRQYNERRTYRMILVVILCFIIFWAPGVICFIVEAVRGVPMTHLEKGISLWIGFANSALNPIIYALLDKRYTKSFNRLI
>scaffold10464:3938-5122
VDTWSMWTDGVLSILYLILLVLVFCGNLLVIIAVVSNKRLHLAPHYFIASLALSDLLVALGPVPLAGVFVYYGYWPFVHPPWCALRNGSTVLLPGASMYNLASISMDRLIACLQPIRYRTTPSRACTIPLIVISWTIPVILMFIALLSGPKPVSDTGRCHNRLNLSFCITIILSGFGIPCIVITCASLCILRVIVHRIHTNLIGGNKARSVALNFVGKKVTTKRLQNSLGTSESKSDSCQFQLSLTASHHHYTMHSLTRRRTFSFRFFMDVSILICANYVRLAMMRNFAVPILQKASLKQRAIPNCPHRLTEVKCERFDGDERDSILEVSAPLEAQCFQRQMSAMYSCLSNRSSVKLNTIPWEQHSCAQSRPNNERRIYRMLLVVILCFIMCWSP
>scaffold8392:274-1260
LENWSILTNGLLCLIYIILLISVFVGNMLVITTVVTYKRFRRTPDYFIASLAIADLLMAFGPGDRSHLCIYGYWPFVHEGWCTFWVGSALHLCTASMYNLASMSVDRLMACTHPIRYRTTSRTVRVMLLITISWTIPSILLFVSYANGAISANKGGKCFSRVELHIRESTTLISFVIPCTVATGSNLYILRFLHTRNNGNVSRGQNGSSVSLSLHRGSIPGGRLTNSRIPRSRAQQKGSLSAQFQLSLTNEGNVRPKHLVPRQKTMAFQMLLGIYMRKYAYVIHPSMIREVMSIYFNQYVLLNKVRKELLLQITQNMNHNSTIYPRTA
>scaffold12060:5559-6182
LKNWSILTNGLLCFIYNILLISVFVGNMLVITTVVTCKRFRRTPDYFIASLAIADLLMAFGPIPLASVITYYGYWPFEHERWCTFWVGSVLHLSTASMYNLASMSVDRLMACTHPIRYRTALKTVRVMLLITISWTTPPILLLVSSENGTISVNDEGKCFSRLELHIRASNTLISFVIPCTVATGSNLYILRFLHTRMTETLTEDKTE
>scaffold2955:106290-107285
MKNWSLANNGLLWVMYIILLVTVFVGNTLVITTVVTCKRFRGTFDCFVASLALADLLMIFGPIPGASLFAYYGYWPFEHPKSCAVWIGSITFLGSASMYNLASISVDRLVACTHPLRYRTTFSKARVALCITISWTVPFIVVLASFASGGTSVSDGSECFDRLELHVRVRNLSIGFIIPWTVVIGSNMFIIRVLHIRSQRNIGRRHTATRVSFNPNQRGNSNGQRKNPYTPQSCPSKTNSNLTRFQLSLPDGSCLRSVNLVPRWKATAFQFILDMSAGKYPNRIRLSMTRELMEICFAKYVPHDHLQKELFLHVTRNRGRNSRMHRMIADAN
>D915_01691
MDAALNQSNLLPQGNTVNQIGLISFTVLVCILDLWILTANGFVLFSLNRGTRTRFNVTRKLLTSLACADLAIGLFVIPWAIATELFKWSLLSSSNICHWGLSLDIFFSTASMYSLTVIAFDQYIGVCYALRYNQMLAGARVTILISSPWIASLINAIPMLGFAKWYLVLRTAYMEREISGSAMTCSLHDAGSLMRVYWCLLGFCPPLVLVSFSHFRVCKRVIQNIRGLHSGVIQDKEELVRLKPPPGPNASPTCTTQEPKVSSMRVHIGGQPCYMRLNKNQSKNGGPEIFSHLPSTLKCGFLIMSTSIPAKKCGKSTAGTDRRSPTVDTAQTKNHSMQALNKSRSGSGLYNELTGDSRESGSGLGKRNSMDNQSTSLLKPPRWLPSRSFSRKSDSEFASLRAMRRCALMPMQPRITHSASTEITTATDLEITHSNQDEQAPMSRSSANTIAVASFSEAPMNPPESRLKREVKAVCQFGVNCAIVFCGWVPFIFVHLVHAWLPSDTVPSFVLYWFYWMRFFCTALNPVVCGSTSEELRKAFRNLIYCGQPKQEKKALKRLVLAGLGAAGLSYGRPIIPSAIHKNPSKNSINT*
>scaffold6913:25249-25794
NGILSVMYIVLLVVVFVENMLVIMIVITSKHFRRPPDIFITSLAVSDLLMALGPIPMASIFAYHGYCPSEYIGLCNFWIGSFVFLGSASMYNLASMSVDRLIACTHPIRYRTTYTEARVMLLITISWIIPFILILTSLVKGTASVSEGGKCFGRLELRIRASNTLFGFVIPCTVVTGSSLCIIRVLQTRSHGSITSRHNATRVSSD
>scaffold2956:104514-104984
VTNATLSKLTEVVQTNNWSIMTNGSLCAMYIILLISVLVGNSLVFTTVVTCQRFRCAFDYFVASLAVADLLMVFGPIPLGSIFVYYGYWPFKHQGWCDFWMGSFIFLGTASMYNLASISVDRLIACVHPICYRASHMRTRVITLITISWTIPFILLL
>D915_00814
MHEKPKYTKPICVLLSESTVFVAILCIFESTVCSQTSQWQSHHYIPKFTHLNQSDREITADVSNDYIRWTEWHRRQLQAALSRKEIPATNHTSLTTLLPTTMSTAYTVFTPVYRELNMTTSSVSPSNWTTSTATYMNASGDLGTNVPASGFTYSVGVTSLLATLTAITSFITVSGNLLVLLSFFVERALRTATNYFIASLAVTDVLIGTFSMNFYTLYLILGHWPLGRLSCDLWLSLDYTACLTSQYTVLIITIDRFCSVRMPAKYRNWRTDRKVLVMVAVTWIIPSSAFFTIIMGWPYFRADIIPRPFDQCYAEFANDPVFNTVFTLCYFWVTLFVMIGLYVGIYKVALNLQKRSDEKRNRVSGMIPNATQGANEAARSASANLKSITSKTRPQRQPQKQNQGQQEQQQTVRKINQATFNSSSAAGESSGFDSDEDQQKQLTLSKKTDGRDLPKTVTTTMTTTKGATNFQPMFPSNTVMEVNNDNSLGKVTNTLATQITIQPALLDEDCRFVLPVFDRKPKTPVLLPTHGPKLQCPIHGRPSIASINGQGDYSRFSPASVTIYQTEGLQISSPLLTDEDSGFEANGTSCHQAIPNYMPSSPALCICSDLDDEQEKDVAITRVPVEANPIEPDQNEETLFNTRPTIAPKVQPSLPKANMQSVSKCEPNSQDRDYQDRVLENFRRRMAAVKGVPSSESRDSDYLTSSNPPSQQLSLAQSVGNPGYNRHPESTPKTDPSVRPSNDPMLLTPQHHCSDTGTGDSEMESTPLWVPQQIIMSHHLSTSESIRNIPCCYGHADANYYPDQSECLICAGQQESDTLQSSSSYADYTETGLESGQCFCQINHDDPKQVNWFNQIRQKIRSIPFSKTHWIVISRIQASLSRTRQKSTKVPVERGRRENRARKALRTITFILGAFVLCWTPYHVVIMIKGICDDVAHNYTCVNDILYSVTYWLCYMNSPINPFCYALANAQFKKTFLRILHGDFRRS*
>D915_08094
MHSTPKWEYIVLYLIPLGTICGNVLVCMAVYLERRLRHRFNLFLVSLAISDLLCALLVMPVSAWQMITGEYFCPNNFKLSLAWQVIVLLFFVFSPQLILCTIIAYRTGESSRDRTLCLVWYSLDIFFTATTIIHLCSISLDRYMALRRPFTRNRSMPRICNSLVIRIVMSWFIPFSIAGPLFIFALQQQEQVLERVEIQPVINLTVPWNVSLRSATDSAEVTKSYKGCGPNDPSFVLTAIGVTFVLPLIIMTTTYVLTVRTLQQHMEQVKAIRQYKPTNVHTTSHSQTPYLKRVHSERVPTTGGKPSILLRNLSARGIQPGSTHENTQQSHPGFQRSFLWTSDSPSERKKISDPTKGKSQFEIPDRGNLTTENQEAESSAIYQLDKNHSNEEQILVVQDTDSPGTDIKMTVYHDYQCVTSTDRNNNGLTNYPSYARIHSGKRAVRVIGVLFGLFVTCYLPFFIIYIIDVMCTECKSWTTIVIPHLEWLGYLSSMLNPVVYHSFNSTFRRTFRRIFRCACRSIPDHHAIWCRRVRT*
>D915_14531
MERIISQNQSDPIREYTVINTTLSEPNEVVQTNSWSIMANGSLGAMYIILLLSVSVGNSLVITTVVTSQRFRCAFDYFVASLAVADLLMVFGPIPLGGVIAYYGYWPFEHQAWCDFWMASMTFLGAASTYNLASISLDRLIACIYPIHYRTSQMRTRVITMITISWTIPFILLLISFSNGTISVSDGGKCFGRLDLNVRTCNMLIAFAIPGAVITVSNLCVIRVLHKRYRANIRRRNATSIFFDLGQRRVPSGRPQNLHIPRWCTPRTRLNSTRSNLFSESSGHSQISSVFLRRHLMSIQFTLDMFSLINASIIRLSMIRKFVETYFSHYGMQNDVRGKLCGCRTRNRAHTPAILQLTTSTNANSKSSNLSLNPSKSGNTSEDACSVQPDISEAMSPMPTGSGLPHLTVSKPSSTTHYCGRLLEFPRQRNVFVNSHHGMEKRKNHILFVVIVCFFISWTPLMMFYFIEALQTVFFKPLVREMLFWMTFANSACNPIVYALLDKRYKETFQRFLSP*
>D915_03535
MGDLVSGGWLPIGLTVLLLLATWLANCVLLGGALQTASGGQVVPVAYFFVGSQAIAALLYVTLNLPPAAVGLIFGTAQVQSRIRVFCLYSTYLDTLFCNLTFLQTFFSSLDAYLRLRNPTFYLNSARRRPALWLKVGSPWLVAALQAIGQLALSDRDQVSLHFATQDGDHAGDSWGDTQSLQTTCILPDPNFLIIRTAVAYALPLIVCFILVGMQLRCLRLLRNYSHQSLQALLQVRSNVQSLSSTNRPMSIATPFLNKPSHPSPFVPTISNPDGFQAPVPVNLRKLNSHSVRSPVSHLLTSSFHLDHQGTFETLIPDGALSTHQLQCAENIPQLFTPSTHLSHVLLPTSTMPFFEIRPIDTSVLKTDMLYATTESSIINCPAHGQVTVTVSEKPGQKSNFDLQSMTSIPLTSAVADRLSEDLSRGGDPKDPLQMSQVSDTVLSQRNNCTELFPLETKPFDSVVPSRENKSIVKSSSTYSMPPMCTRPSVTRKGASLSPAGQKRRRSSSLVNTASKNDDYLGAATPLWLRAYKGEQLAVAINLVSCIIAVGTWSPFILSTLAHGLCQPIKLPIIGYPSRMRPVYTMHPAVVNLPQNTNPPSRCMIQVTPDRIADFRWWAYASAGLLLPCLLFFLDLGLREGCWRALRYSDRTDDKLDTKQGRGKKGRSQTAIKSLRATDSSRTYRCADSKSLRNFPRTDQKTTSDQKLVEVIRLDELWNKRMAETADNTTDVQDVPGSTSNT*
>D915_02972
MIPDPGILIESVQFPDSLSLTYDTWIFFIVLMLLFLVIVITIVGNALVFAALIRFSRLRSMSNVLIGNLALSDFLLALTILPLSAVNDATGHWLFGGLLCDIWLAVDVFYCTASVWGLVAIAFDRFTATTFPIWYRGNQNQLRVLTYIVIVWILSGLICLPGLLGWGSKAVDNLTFARQNRTQMYETIKLSTKTHVYDPRTGRYDCVLFTEPHYVVYSAMGSFIIPLIIMIGLYLKIFVVLRERGRILRQNQRARVRSPQDGLIKSDANLAGHGENSLVCMNEVSSADSPIDDRSRRGRTRCCALLSRTSPTPHYPPLIVVPTAMSTQSTRTGLTTENESKLSVNDVSDQCEERSSHDPWIRGQLGKSHCRKKASPFFQDSRDAVPRLIICPPSPKVALDVKSASREDNEGKQIAVEDNNVNKDQDQYHWRTDSTRSRDNSREQISNGQAHDIQIEQIENVPEKCDPISLSSVELSKHKIPFHLDAIYSSIQQKNGRSRRSSKQLNITQNPDKSVISTRSSTTDQCERTRQPDNRGLAKKRWSTGTSSRERELARADYRERRATKRMGLIICIFILCWIPFTLMYLVRGLCGEAKCPDMPHLRMFVTWLGYANSALNPILYAVFNEQFRQAFFALLRCTRGQKSMQSNSH*
>D915_00277
MIVIGYSAVSLPDSLRHSGPEDRPLRPDFPLVSPVNWIQRARLSLPAFPLNLDLQKMAESALHDPVLTKSVCSAVPRKAVTAGSRCVAIDPTWPQMNEHLVRSALHLNKMWGDTEFCLTKKVFSASQVEKEKIGGSANLTDPVLLTTSNRTEYWFLLLLIVPVVTLFGNSLVVLSVIRERSLRNATNWFIVSLAISDIILAILSMPVATWMEHITLLVPLLRAVLKSQMTYGRWNFGNAMCNIFIMLDIWFCTASILNLVAISLDRYLAVTRPISYAKRNNVQRIQLSIAAVWIVSLLISVPVVCGINDIGEFDTSVCRSRNATYIISSSVGSFYIPAIALLALYHRIFAIIRRRHKLADQSNRSMNSDLVVTGGVTRANAQLVNTPVNTSDKTDGTKEISVELEKINSELIRLKRNNSLDISMPVKARICQATFELSSNESEFDGPREDIASPELEWVDSPKCGQAKLKKQTDRNANSLRCLSMPHLYDYQVTHYNKDFADRRYHSADFMKPQSTAPSSGSLSVQPDGELDKQNRYNRPSTAKHIIVNSHSSIPMVFELDNITNRPDISVTAKDVCNPTLTNMEPSLSGMCHSCTGGGAALSCKVWSKYSSLTDKSKQFLSSFNCCWKEVVYSNQSSGSSALSDSFYSSYAMSDEYTNSAGNMRQDVDDSYESNPECPIIPCRTPCTVSPCLESCLSQSYIEHCHCENCKQFNSLSNVATTDLNNTSNKDQLQPTENGSKPFCSFKPHHSKLWLKSRLWVKKKQLISQQKRSKNVLITKKSCHGRYSFYRLILRVKTSSLGSPAAIDKLTVVGLSKTKEALKTTDPAEQIKLKPITPVDANGVQIVTGNRTHLTSVSHPENVTPSPERSLATKSTNSAGKEKRRVSFWVGKQKLVSNREKKATKTLAIVLVVSTTRKLLRQLLLSGSILEIVNASRLSHSNKQFYEVSRRREVQFFSPQMDNNTDLSVSGPGERIAKDTHQPSGNHLPTKPNILKTAFRGVIKIPHFVYSLSPPSRVIRSTRKHDWKRRSSRELKANRKWIFARLIKSSQCHWIVGDFNHTGTYPITFVVPLVLVTPAPESTKFSRASDSTTDSHAPPLSHRLTYTP*
>D915_00619
MFWSIRAYNILIAIAIPGAVITVSHLCIKRVLHKCHLANISRASSGRSQNLYIPRWCASRKTLDSKRPNLFLESSGHLPFSNIVPLRYPISIQFTLNMLALINASILRLIMMRQLVETYFSHYSIQSEVRGKLCICKNWNRAHTPAILRLIARENANSKCLNLSNSGSISEDARSAQPDISGAISPVPTGSGRPHLTEWKPGSTTSYSLRLLEFPHQRNVFVHSYHGMEQRKNHILFVVIVWFFIFWTPLMTFYFTKALQTVFFEPLVKEMLFWYTFAISASDPIVYACLYER*
>BN1106_s1085B000091.mRNA-1
MTTEIFPFLTESSVMGNESSVTCEAQQSNSAMKIAAAVIYPSIILLSTVGNSIVILTVVRSAAMRTITNLFIANLAVSDLLMTFVSTPFTPMAFYMKGWKLPTVLCHLLPMTMGTSVYVSTLTSTAIAVDRYLVIVHPFVSRMSEFICGLIIASVWLFSILVTLPLGIYQEIKVDPVTKDANCEESWPDKGSQPIYTVITFVLQFVVPCFIISLCYYRVSCVLRARCDLKIGTGQKSREREVSDIRRKRRTNKMLIAMVVIFVLCWIPLHALWIIVDSVGGQIEESWHFHNAFIFCHMLAMSSAVYNPFLYAWLNNNFRQELQAILQCRGKTQNLRNVNRSDIPNVEMSYLPTNTYRMNTPRVSFDVTPPRKATTHRLTIADGDGGVWHGPSVNETVEAETQLGSRKIETEYHDLCCLL*
>BN1106_s3778B000020.mRNA-1
MESPGRVNNSSSLVHQVFPHSCLDYSILATIFVFSIYIITMILSMCGNTLALIIFLCHPEKYCANQKRIRGTNSTVVRRTKNDVNVTCSEDGTSSLIKPLPISIQETETIKNTDLPGGLHHVKRSFVAPNPVTTSSFNYYLASLAVSDLLMGLFCIPVTFTQICLGYWPFAHFLCPVVVYAQLVMVTASTLTNTAISLNRLTGILDPLRQRRLNSSNPFSHTWLRIACIWFVALTGSIVQLVVTGVRSEEGIEVCQEGWSGQLHNRSIYTVVLFVVLYIIPLGIQGTTYGFISYKLWKRSIPGELVHSVEKTRLKEKRRIIKMLIFIVVMFGICWLPSYIFFLLQDFSHLDQRVDANTSRVIFGVCHWIAMSNSFVNPLIYLCMSSSFKKDFVRLIRCLLPCHSRAV*
>D915_05685
MDSIDFPVNETGLIKSEGELDGADCNMSLVHFSGIKYLLEKCSSFSGPLQKALIQVFQEEYGDSRDEPDLPLPVLICILTVFIIMIMFGTLGSTLVILVVARKPAMRSRSNMFIMNLAISDLTLCLFTEPFNLFQIWATNRPWTLGSLMCKILAMFQGTNIFVSTISITAIALDRFQLSGFSLPHLFTSIILSIASFQCIIYPTVPNRRAKNVAKLLILVWLAAFALASPLAFFSHVDEVKVQRCTERTFNRLTQKMKISYYVAALFFQYVVPLLIVSIVYWRICMRIRNRFSRTINKGRVLEPQGDKQLTGQCSHLPGENPTLSCPGPQHVRGSAHKVNDVSEALPNCIDRLQVGEFQAVQRSSFRSSRSQRENKPILLLSAIAIVFGLSWLPLNISNVYMEFKEMMIAQHFQLPGLMGWYNTTSNASSQSILLKEQSLIGPENVHIFQTFCLFLVLSSACFNPVLYGWLNVNFRAEFRSIFCTKVCRREGQLYTSKQERTSNQFHVQPITTPEFNSCPVQWIISPPLYSSGEIGSSRRSDKMGNTNNFKSVKLSEAALRDSVVNSKSNTVDTDLKHTEKHCTWEESGPTNSSSSCVVEIPDRPIFIDTRSDQVEIERMNQSLLRALSENNEGQDTIPEVDLKSEQQEWCSLITAV*
>BN1106_s545B000172.mRNA-1
MGLNPPELSLTGQIIITILVSILVIVATLGNVAVIYLLNGGKPASKYRNGDSMSTTAVVASTPRPRKNQLTRHSVTCIFLLNLSIADLLHILLCAPFTVVADVLLIHWPFGSFLCRFVNYVQGVVVFLCAFTHVVLSIDRLAAIQCPIWRRRKLSATGARLIVLGIWLCAMAIPIPSLIVCQLVKSEDGLFYCQEVWPGSTLTTNATEINNTSNIPNEESIILDNMTDGWEANGYASSPIETAYNLTSLLFQYVIPLIVITGTYAAIVCRVWGSPAPGEGNVQRDEKRGAAKKRLIKMVIIVATLYAVSQLPRHLAYLVTVNSPRAFERETMMYIWLVCHFCTWSATCYNPFIYAWMNRAFRRGLYDLFYLIFYWFFCYCTSCFCCCCRQEDGTPVTNGNGNITSRGVGRFQLSRSSGWPQAILSRAQRQRLSTDQHVEPEVTIEFANVNTNCERLESNAVSGESSSDATE*
>BN1106_s3169B000088.mRNA-1
MVSNNSPLIPFTTEVHGIEESTFPYLEDRLGLGTMSVDCSQAPELTSNGFFEAMNNYVRLCVDEHSRESMLDVLQIELSRLHRHNLLSLHELILLIAVYTAMIVFGSCGSLLVIYVVIRQPRIRTPRNLFIVNLALSDLILCLFTQPFNLLRTLYWHYDWTLGQVMCKAVAMAQAANIFVSTISIIAIALDRLQVIVYPTRHKVHTAGALAIIGSSWLFALLMASPMIAFSSVSQGTIRLDGSVCSPNTLQSHWLRRSKFTYGILTLTFQYCLPITIVSYAYTRIYLLIRRRHLSRHTLRLNEMLSELASGGVPHHGKSVAIQQNNQISQINGNMQITMSANVMGQPNAVCQLEVPEDGRDSQDDRVTRKGTHFPVSTPVMNNPSRIPDREKAIRSRHMRTNALLAAVTITFILAWLPLHTFNLVMDLRELRVASDITALMGVDHESPLSVQPSNQTSDHIIIHLPNRSNVLFNSDQNKPHMTGRISTLIQSFCLFCVLLSACINPVLYGWLNENFHREFKLLCAPCRRSLCLGWKSGVPRTNVRTQIMNEDTNVMNSPQ*
>BN1106_s284B000285.mRNA-1
MDSPDTEAVFFEAFDMVSNCSLNVTNDYCEPVEDYVLRIEKHLQMGIYEWSLVVFYVIVFTIGLVGNALVVCVVLFNPLMRTVTNVFLVNLAVADFLVILLCMPPTLVEDIRQTWYFGAELCKLAKFMQHISVTVSVLTLVIISFERWQAICRPFHVRRSQSRSCFILAVVWIVAFLICLPQLFSMNVARFEKLPPTYLLFTECKSSWNREVLLPVKYTEMVVLFFLPFTWMGLAYIWIVRELWCGRRPTIERDRASQIMSHFSKQNHPRLDIVNRERKHLERKNQFVLVQVQNERNEVGDHGTRHPASSVDSVATIEAPQNNNNGDENVSIAPPGQMRKRGRAALMLILIVAIFFICYLPVHVIEIIRNTYDQHIFDQYPKLARAMNALAKCLHLLCFINSAINPVIYNFMSSVVDSGCLGGYCLSVSCLPPEWLGHYRDFGFDLLRTKQVPVLHIMDELSQSPGLNENSNESVIEDAAADLNRNETIGVAKSTKSKPEAMKRIVNKVYHLVVDGEFRG*
>BN1106_s2967B000104.mRNA-1
MLPSQLFAPFAALLIPSCWGYRNSGTDTCDSQATTQNVSGVTCDIAKDVFAVKFLILFLYSLIAFVGLAGNILVVWVVSRTKSIQTITNLFIANLAVSDILMCLVATPFTPVSLYMQSWTLPEAVCKLLPITMGVSVYVSTLTSMAIALDRFFVIVHPFLPRMRIWLCFVIIGTIWVIAVLISMPLAVYHQKHHDSRRNIWACQENWPKESSREVFTIVSFVLQFVVPCSIISVCYFRISLILRMRLRTKIGTGTKSRFQDVNEIRRKKRTNTILIAMVVIFVICWIPLNALLIAMDVLSEGQTKVVNNSKYFTLMFLMCHLIAMSSAVYNPFLYAWMNENFKKEVRRILPCCFWNMSAAQNRTIQQSTLTVEPSAVTLNERYGATSTLPSPLNSPLRKKDSVPLLPTGPYLTVPAVRNATGQQEQRQKKERDMVDERQLENDNSTG*
>BN1106_s19B000334.mRNA-1
MNENVSETLECATEYAQAFTTWEVALLTTLNLTLVVTAVVGNFIVCVLLRFRYMRVFRYIKHWCSNRDGQQAIQVYRESSPHELWADEYPSSQHECSCGKPYSPAQPAVMGNRYVVFTAGRKLPIAYTGRKDEANVLNPTVTHRHSSQKHHTRIRLFRRHPRMGPKSSSITSMFLFNLSVADFLMALLIIPIHVTVEIIYLSWPLGYTMCKLSSYLQGISVFVSALTHVVISWDRVVLIYFPLRPRMTQRNAVTLIIAVWILACIIPFPMLVVNQLQEENYSTQCMEDWTVLFPNLVVNRTTIPPQFLFELEFWEGANIIVDISFAYTVLLMILQYFLPLGVICGTYAAIAIRIKSLQTPGERDQVRDLKLSRARHKMVKMLTTVAILYGLSQLPRHIVYLHGYLHHKFWQTSWSVRLWTAVSFIRDSSTCYNPFIYAWVNKNYRKEVNRLFRPLCTPYRLVCKRFAIFYRSISERSRGTGTTTTTPVTNSSHRGSQLRPIMFSETYNDMRLVNSVPNFGSRPPVMSNFYSVTLPVQSQCSVSNSRTMPHRGMSSRSR*
>BN1106_s1800B000043.mRNA-1
MDAYTLNSTVLLRFFSACNEIIPIPHTNSFSLKPYGPLPDLTKPPWLQMYNFFWDVIFVGTVLLAGITGNVLSCFVLIRDRSHGTTSLILTALAVCDTLFLLGCLFFQFLRTLSFFVLWISYINLYAHTSNVLYGSGMAVRMMRNWMVVLVSLERWVAVCKPLHAPSICTRKKARIAIILIALFSALYNIPHFFIVGAKPLLCTGIRMNQSDLVGAYTWNHTDLPVGTIIYHSALRQWVEDSYVFRLAYRLIGYTVIIVTLPNVIIGILNVLLIRGIKYANARRAQIMARVDCANRQYSCSSLRVDHEGSSHLSPSSGVNPENHAYFVRVEKSTRSRTGEVNRLCVGVIVIYLVCELPAVGYQVIHLLQNRAAIDLTRPVTNALVCLNSGVNFFIYVFLGRRFRSQLKDLFRKLYSRCRRARHDQGHVIHSVAYRSSFGPFTAKDAELCVLNTVGTSNEQRICHGNGRHKRSKLPSVIGNHSAQTSFTEV*
>BN1106_s258B000277.mRNA-1
MDDWWQCLKFLNVYISPIIMVFGIVGNVLSIVVLRSRRMRSPVSLYLLSLAVCDSLLLFAAAGLFFHDVVPQTARFDGNYSNDTLFVPIGFGNRTTPTYHHPVMERDHSSLFKLVYQLIRWHFFYPLGLTAQMATIYITVCLTAERFIAGCYPLHAGMLSSIPRARIAILSCVICAVVYNCPRWFEMSYFMARTNGTEEDIEEDICLDKWTPHCMWHSMFRFVYYTWGYLLFMFLLPVIALTYMNIRLIQALRRANLFRNEYNVKCCFPNVYGVSHNESSGTSWTTSNSNRGCSCYRWDRSSPVHANGLSTPHVHSLVEGHWIGRLNFRSIPNAPHMYTSQGRVIRTEKNVTRMVLVVVGVFIACQLPAMIYNIYFGIASPEEMSAGWCALSEIRNFLVVVNSSINFVVYCCMGAKFRRSFVHVITPCLEKKYEARTLHWSPRRPNTEAGEWDPRFQTHLHCLHVGGLRDSA*
>D915_01126
MSVGGNLTAAEVEHLIQIHRTVVTICLKGLFAPICIVGIIANVLNIVVLTRAWMSSSTNIYLTAVAVIDLLYLALSLMFSLWFHPEMQVYETFARATTLIRPSANLCSNTTTWLTLCFTMERYVAVSYPILGRRICTQRRARCAVVCIVIFSTVVTLPDYLTYNVIRPVSNSSQAYQIVTSPIYDTLDRIGYSYINQAVFVFIPMILLIVFNTLLIRSVLRASKGRKSLAQSATTLSAKIQSKAIRCEKGVPRPYADVDIPLDDRPEPNPVLVKSALEASMKTTLELASSISQSFGQSSSVLPGSGGRSGLHTSSSRARKSMLGEQHRITLMLITIVIAFVLLQLPSTVPFIGNSLIKTATSSRNSKWEMYMRIYIPISNLLLILSGAMNFVFYSLFSAKFRRTCCMLLQRCNCIPDRSRPMRFGARNYSSVQGTTTAAAAAARAAGDGDRTGSSTRGLSSVKLSRDSSRASGSIQPRQLQVNTSLLIPSGKYV*
>D915_10580
MITPYPTDSIGNASFLDANSSIFDKNHSVLNFMKVFGYNKSKCYDDYLCDQVEMSGPNHGILGFTCFILCLYGIVSNLVLLPAYNIGLNRSGATIYLSAMSIFDIAYMALTLLVVTSRYMPADFSTQMETYAQFSARFVPIGAPIMLFCELVVVWLTVALLANRLLYLKFGFQSKYLCSQLQSVKSITALVLFGLAYASCKMLEYTLIKNDHMNVFRVVLTPIGNTSLYKNLMYHWLKVPLQMFLPYLSVGLLVSLVVTKMLNLHKSKWKAVASLCNDTACACVCRTGVCGNECQEGVSNPTKWSRSQSPEFGSKRYSTEKTATETNPVFETQPTAKLLPGQLCETLDHIEEELSYLYFQLPQVDETREHANVITTVCIGLLLLILKVPKFILHILSTEDYIVYNPTIFALTDQVLDTIFAACKPTVCILVGAHFRQALIAPRLSCYSSERETPEMLTAKSPSHPKAADLQLTERSSEKNHQLVLGNIPAV*
>BN1106_s1703B000178.mRNA-1
MRSKPQIAWITLFILFRSVHIKAGYETHRLYEVNVSATRTGVEISTAETVPLPTRTNQSIPACILDVNLTENVNVLTVFTRWVTPILFGLFLIVGSVGNLLVIIVVLVNAQMRDSTNILILSLAVADLAFIVICIPLTTVIYIVGGWPMGVALCKVYFYLMYVTAFCSVYTLVLMSLDRFLAVVYPMRSIQWRNQANTVRIVLFTWSVVLIANLPLLINAVIVRGPVDGGDSACYTEYCTYAWLVTVDEKTQTARDNYDKARPFFLIFFLFGYLLPFVGICILYISLICRLRCRRSPNIKQSAESRRSKKRVTVLVVTVVVVFGISWLPIHIVFLIQYFVGDPNTDFFRIVQILSNSLAYGNSSINPILYAFLSVNFRKAFIDLFQGRRKQTHVANGSPHLLDGTRLLSSQIT
>BN1106_s1255B000312.mRNA-1
MGQVGTXTWFCRLSQFFTAFNIAISVFTFIGITADRLYGGTKAKQNKTKLDVARSGWDRYTAIMFPLRPRARPRTTLCFIVLIWAVAFVVGLPGLVIAHVLPVSLYMNEKTNGTNNTSAWQTPYSDDEETRLQCVFTWSPEWGKAYDFTLFTLMYALPLVVLTATYVPISIRLWFHHEIGEVTRAQIANTRSKRRAVKMMCTVMIIFAICWLPYQLLFLLLRVSNEVQQCASIPVVFIMCYWLAMSNSVFNPIIYFTMNRRYVTQLRSRSVA*
>BN1106_s2682B000166.mRNA-1
MDYNLTNPLLNATAPNASYHLFYYSFIYRIVGTLSLALILPIGLVGNGLVILVVVMSPVLHTPTNCYLVSLSASDLIVLLSTTTLTLKEFYMPIGQWDMGQTWCQIAVCIQYLSAAVSALCICAFSVERWVGICYPIRAHYICTVSRAVRIISGIWIFASLYNIPWLFMTSTVRISPTVNRSYEKCTFRFEHTAYQAVYTADFILFYVIPLLVTSVMYTQICWFLFRTKADRFTPTPSSNRSILNGCASGPLGSGPLSHQHVQMCHLLNRAKARKQVVKILMAIVLLFGACWFPYRLLVVYNRYASHEIRDLWFRLFARLMGYLNSAVNPILYNVMSRKFRRVLKRMLRRSYCHIRGQMTIQ*
>BN1106_s2188B000064.mRNA-1
MVAIWNNSDTQNDPQLYSTSECKKIMDLHKMAWIELNLGQQVKSLPKQVFIGILYSVILCTGVFGNIATCTVIARKRYMHTRTNCYLFSLAVSDLLLLVCGLPLELVDAVHQVYPWRFGTALCKLRVFLTELSPIVSIIILTVFSVERYLSVCHPFRRKFRFDQNECGTVMSRCDKPLCHPSYSSAKDVSCHGYFGGGLARFNSACCQTPRRAWHTYLHRGTRVHSLKSCYVLIFITWSFAALCATPISGLTEAFVSVKLPEWFTYVNASQKPLCRSEQEAAQRNKYAVQTRLEELGDEEECIIPMTEKCENFTLYWINEMPLYESTVCAPSPNAPWASVLSHRVVLQLSTIIFFLVPMGIMIVLYSRIAVTLRRSNLTALLAQRSDDSKRDCNYTVQEQAAINMRKGITRMLGTELWLHFVIP*
>D915_05331
MENWKQRDNKARADLIITGSYYWKNNLPRFQAKRRQQTRRRERHNDGLPTGMNVDSQTRSLPSKALWRKPKSTWDSSSAGGVDFHPDIIRMIAGLVIVLLGAYFLNSRSETVLILALCPERSSLIHTETNIKDREAGSHSEPRNSPNNSFEILALKMTGTGFCPRTIQSNNVVLNFAIVIELDGYLSSVSLVTHELDVSYLRERESYVKYGASGDEISKYQQSVPAGSLRELISSSSSSALNDSIVDDGISQLAITTPFTLNSTMWSSSTNCQAGISNTTTPVHKTLERDRIGLVIQLVLFTIILVGNLSVIIALLSRNVKNQMQLFIINLAASDLIVALGGTLAQIIENITVQFYAPAPVCKLVKYMGTYMVAIALTVFIIPACIIAACHVLMVVTIWRASKLQLTNASGDPGGRKSISSTGPSGDLVPKRSRLAVTRNTIHGAATGNVLLQKTIGPPHHPKGGCISRAKVKTVKMTCVIVTVYIVCWCPFMVWNLVNTYVNFSATAPHLSKYTPHIQHLVTLNSAANPIIFWIFNAGSLKRNKNPTS
>BN1106_s923B000146.mRNA-1
MYSKTSCHWLKVVLVLTILHLNFSMHMKVLGDEQNTTLSTIYHRNEFQNSSMTSKSFAQPKPRISVLVTSCVCIAIAIIGVLGNMLVICVLTGSHTRLVYETFCVGLAVTDLTYLTFTTPITVVQYFFRGWIFGLFWCKVFNFVVQVTVFSSAFMLLGLTTSRFLSVVLPWQNLKMTELQAKLFCLGAWIAGVIFASPVLVFQVLMPSREVSLNRNIIRCNGSAPVGIENPMNDTHTCQTHSVVLCRGLFPSQSSRMGYQLLVLLSTYVIPFVGILIMNSTIIYKLQKRNVMERHSRRRQQSPDSTFSVRNNLFRRRCSSKSCNSPNPEINKSAEARKSNAVPETEIPLEQLRTAEDESRIDQANLVRKTPSMTAMEIVQIQKAEKKRRTRTKATKLVILVTTLWCVCWLPTHIINSWLNFDEASFPFTPEMVASKLISQMLSFAASCVNPIVYGIMTGTFRAKISNKICRHKRTLNGQDNGAPLRAATVLENVT*
>BN1106_s92B000566.mRNA-1
MSNQSNFSYVRIPTPSAAVRYRMNFTTRYPTTVDRDSLIRIIQKYNNALENKPHKKVLLTFYIIIVILGILINVLLVHTIHKLRNPKSLSNRRMMITRVICDLALVLFVVPHSAYTAIYPNWLLGSAMCKISAFTMLFIVALSNFLLVAICLNRSVAISQNDKSPTDPTTNVPCRVKCLLCAAVTAAFSIALPGAMVIREDLLTYKLEPWIEQYNLSHILPKICQETWSREAQVTYDVVLIVAIYLLPLFVVCVSQHVVTLHLRQSQRLLVLMGHQHTLAWTRRRQRLTRLCVLMAALFVFSWSPTHVCNLLNKAFHVQHPSIEILLDFSMVLAMSNAVTGPILLIATCSVYHRYVMRVLTRFSCRSRVGRRVPTGHTTSMHSSISLCTPGSNRHEQVKNEVSPHVMHSVTNNFGKAIIE*
>D915_05109
MDGFEELNKSDHHHQKSHISLGLYATIPPIFLFVGIPGNLISMCIWFRRISSTPGSTSLLLFAMCITDTYVLTHGCLRIWILGMSRELVDIRLCLGCRIPIFLFTFTTDLSSWIIILLCVERVISTWFPIQFKTICRFRNGLIGLVILTVCLLGANAHFLWTIQRENNECLPVEAFSNFTNFWQFIDASIYSFIPLACILVLNTCIMLRIARTTESVRAANQLRQSACIDSSEPTRGVRARAREQRSARLLRTVLCMVICHFAFTMPIVVYYLFEEHFCVKSDGKSVYLHCDITEAITVLLQLANHVTHFFIYSFTSTVFLSDLKRLLRQNCCRKRLPKICDRITKSDIL*
>BN1106_s817B000144.mRNA-1
MEERTISDVLHNAREETYPFTVDFGLMLYACVTPMVLLIGLVGNSLCLLVFRVKRLRSTPTGTSCATILSALSAADLLVLICHVGPEWIQTGLPTLIHTIYGKPGIVPTEIRNWTRLAMRMMVSINMSREEISRIHWPSLVTTEFLNNHSAAEASGHTKDTLFLHQPGMFQLYIMVSYVLRMMSVWLLVLFTVERYIGVCYPFKLNLFRTRSRVRRAILIIFLVALVVCAYKPILGFSADTDLITPELNTKPDDRPYLQSSKREDLRSQPGRNQTSATGQFSNEIRSLVNSPISPGYAKTVFILDSCYAVLVTLFPFLVILSLNLRIIARLCQHTNSLLSEHTTSDSKPVNSLKKSSHSMTSCVRPSQVRKCFVVRQTRLPDNSTSSRSRQLARNERDSSRYAIGHYPVLEHFRWDSGDAKNSKSKCSHSSCSGSFSSGFTHCTHPHTFDQTLNGQRLTCENSGRFSSLFYRLSCPGSSVSCFRHRQDDRQHQRTRAHQSHQIHRHMNFEQPKRGQNNNTIPVRNRSKNNNNNNNNNGPQEHLQIHHQSSCTGVYTPRRGDRLGRQFAVTLLTISACFLLLNIPYLIVWTCRWYQVRLRLYAIDLNWSEYLAPLDHTTNLAHENDRLLRSVEKISKMFDRNQLKNESIPTNEHNPDLSQFNGTDLSASKFVTDHDDHMDWLRVALPITRTIFSLNYCINFFLYSLVGKYFRRELRRLFWGCKYNAFSHFCPARARQLVRRHQRHQPVGGIRLNMWRPRASTEGVVLPTRFYPCRVNRPLYDFQVFGVNSNLISYIQTA*
>D915_12026
MTQVQNSLAFMIIAGSIDCFGFLGNTVILCYLFFNRVGSKLTTTLMKNQLAFDGLISGFALCSLVIDTSLFDKLGPLSVVFCRLWVSRSIFWFMVLLSEINLVCIAMDRIRAVAFSSTYRQQERTTLIFYYVTIFVYSMIFATPSMFTVIYDGSTCTHRLITLSDNTMDTYMFAYAYTWLFSGYLVPGLVMAGCYITIVVLMHKTILKNLRVSRQTPISETQRNSGSLKMDRSKLSIFSRSFIVTAIVMWSVFLITHAYYTIYAILCTHEIVPFEADSITRRVGIFTTVLNSTFNPLIMIISSPPFRRGIWRFLQSYNYATTTFGGNHVTRFDGTSRNHTYVTNRNHSSSTVDRNSRE*
>scaffold3244:42541-43299
SNTRGLSCNMLAVEVVLQVLLATFGFMGTLINIIVLYALFKVKIGSRSTNILMRSQCAFDALAGFFTFLYKIIGPEIITGLVNLDLFLCIIWYGDSLIWIWVSCSVCNIVCMSMDHAIAVFCPLFYRIHQTLLIGFSLIYVIALSIILFLSNLFDRAFFNGHCQRVQVFNNKALEMFMNAENFLWLIFIYLVPFIIISSTHAAVILYIMQKWKLHKLKSNTKVSRNEEQLWKMYKRTREIALTTVCMASTLLL
>BN1106_s1566B000115.mRNA-1
MRRAKASMVNLNGGVFWVLMKKSGQRSPDISKKSISMQLHASQYEVGWIKVTSVWLTVAFTSDRYMMICHPFVAKRWCTVKLAKFLILSINLTSLIYGIPRYFEYTEFEIYLPPGFLVDSEVSKASGSNYSTNVNNRTEQRVIWYDLSDFGRSESFRNIYHLWSWNLLVVGIPLLTIAIMNSFLIREVRRSNSRGAKQNQRREARRQETDIMLIGVIVIFFICQTPAAVSHISWAVIPPNETQKLFWFLLNEIGNLLIVVNSAINLLPYYIFSRRFRRQFTQMFCPFRIVRENGLHCIYIPRWAADNLAKYASDNAGTTGALGGCIPINKGIGLRHTLYACGGVRQMSIMPPVTPGVTENAQLGKSANRNSTTRPERFLRYSEQTRASCGAGRLSHPVSDSRIDSVPKLYRASLKAISILPEKHEIMEDKFQNDVRHSKECSQLPHTTIDFVPIIK
>D915_05265
MSVLLSTSQYTHMNIFTQAQILADRITRNQGFQATRIQSVNVTADSSHQQNTEIWVSKISGSLEDTLRVQSNYTKAMNTTLLTSKWNETNTFNCYPNKYQTGVPGVLVTHVSLTLALLGIAVNVLTLVVLRRTPTRGATNLLLVALATEDIFIIIFYGLFYVTNHYYENYRITFLGLVRHIDSPLYFLLSWIKVAEIYTIVLLSLQRYLAIRWPLHAASLCSVGRTKRILVGVIVSAALLKLPNLILGYKILVPSTNCEGSELKDVFGDHPWYGTFQLIQVHALDQLSGFIIPLSILIVLNIGLIIRVRIATRKRIRDDQLGVQSVQKRGLSTWRIPRDSYTKEGPTKSHVTQDNLQTGANSSNMTKLRGSRKNWSTDHINSIRTTTQQSNRGGHEGYVVPMTAVSAANLQSRSVTLTLIGVVSTFIVFETPTTVCICYEIWQSIVKQNEMNSETLVETTDAIDSDFYRYAYPIALVSVMIGCASNFFVYMLVGRKFRRLCFRVLRECVLMCPCDRRRTGWDDKRPIRRKRLTRFPGTQCSMTTIEKLPSSTSPP*
>BN1106_s1280B000188.mRNA-1
MQPPRSVCHFINSDSLSTWLATINRSELQSSSKYSNSTSLIDVDTITSHLDILDSGSPQLCQIIRLIVYCVPPILFLIGSFGNILSFSVLSHRSTLYPSSYIYLAVLAVVDECVLFVGLLRQWIDRLTSHRLEDQHWILCKVLNFTGVTASCFSVWIIVAVTVERALVIILPFHSTQAERMKRSKIIILCLFMTMIGITCHFFVTVDIVTEMSTMSLPSNNLSITNVTKIDLDDSQFEDYHDSLMNSSEPLRVCEFRSPFRENGFRRVWIWLDATLYSYLPFFLITVFNMIILINLHEAHRRRFYLTPNWSGNGDQNKRMHPSLNRFCHSLSRFCRCPQRVNGNTRTKVCQFCAQSFPIDRFHEPPGLLTNRACVSTSFSNPHLLLHNLSQPTSRQIWPARTFGPTVNIRFGACRMNGYEVKTVNVERRARPAVTSEVRQLTVLLLLLSGTFLITTAPVVIVKLVIGWNHSQSIYRLIQLELLDCVAEMLMYTNHAANFYLYLVAGTRFRQEIKKLFRMRRCLGRGGRKHKRVQQFRKEAEASQRLPKRKVTGGNGNRTRVANVQDLL
>BN1106_s3204B000090.mRNA-1
MTEVLTSLPDFSLTPWSDQLSRDLLDCFNCSLDISTDLVTVSGPNISNLPCAQTANRCSWTSCGSGGLLNVTNSAARSSSPGMTTWTSVQFSVLPILLLIIACVGLVGNALNLLVLYSYHTTQIASGGECTARVNLLGLALADFLVCLSSLPLGYVQRRHESYSFMLFYTIIGPGLVTYFLVVSVWMVLLMSVVRYMAVCRPLTSRAWLTPRHMFRVIVGIYLVGVIFHIPSFLMFTYENESALQKRNTIKCRPTNRTLTGPSTTSPTNLTEDCEISLAIFVFERPFWRSEAIYIGYHVIHIILTNIGPFIGVLISNIAVIRACRRSDACRRSFMESTSREVAMPGKINNSPPRYLFKAHLVNNNNININNSLNPNGIFLWNQQSVAPIRFSLQRYPNSATNRVTPLLLAVIIAFLLFTAPFGIVHFVCLQVMRKLGVRVRDNREARQLYTALNLTVEWTNVVQLLGCALNFFLYFLVSTIFRRTTKRTFRRLYKQIRTCRSELFTSLFSGKTSRSMYSWEQDTRTNELRRELEYKVVPDAYILNRGLPAITSLGPRSSRRSSSTTGSRITKFLHRRKKCKIPSSSLPTQFPRRCSVPSTSQPSLHSRTSAHSVYDPRLQPAPTMTAFSKSILSPPDRFQLEHSSLVSHRLHCDHSRVFHHSVPICNSCFSLPLSTSSSHHSARSEPQYCAVYHPCHPSLDLVKKSPMGERIVEGPTRSHDKPIERNHNGSGSFIFSSELNATQFGAQ*
>D915_12873
MSGAEIAVRTIIGIVGGLGLIMNTIVLTILSKKKLTSKVTTALMRSQCIVDGYVSMMALLYQIIGPVIITPWVELNRILCYAWFMDQLFWLGALLSVQNLVCISFDRLMAVSWPIFYRLHQLGLIIGCYIYIVIICLFLFIPNFTLRHFDSNNNSCSYAVPVKASALHEFLDIHAILWLLLAYFLPAIFIVACHVVVIRFVRQAKNSEHGDEQQRKSQKSLYKLIKITATLAASILTFHALETMRYLLASFHIVDYEPGTPEQQVDVLVIAFCCFLNPCLSLNTKVSLRRLVNKYILHKISKWKLSTAQWTQSDSKVTRSR*
>scaffold2170:108498-109040
AVGLVITCGLIIVLFNFKLSSKLTLILLRIQSVADAASCLFSILTCTTKSHPTGNQVTDWISCRFWDSQLFYWISVVLSTSNLIWVTIDRVWATLYAVTYKRNFPRYLILSNGVSCLYTAFLVIPVSLLVDHRNGSCQAMSAVTTSDAYYSQNVHPYLWLVTYYFLPSFTTFCVHMRVLHFMRRMNRRNAAANALELEKKNRLLCPFTICPVGLATGLIGAHGYGTYCYVIETTNTVFYEPGTPSRLLSVFLTTLNCCINPIILLTTLSQLRQKFISVGHKCVQFWR
>scaffold265:189063-189896
NLLGIILFRRLSIRSVTARYLFNAQYLFDAAACIVIILYLVSYNLEIERKQFVYTVFCSIWLTHYVFWFVNCLSSINVILLTFDRYWAVVRATSYPRNPKCYIFVLAGVTWTCTVVLTGPILRNNMCFPAKINETIQPFKISPILMVAAFTFGYLFPSVLLCWLQFRTVCVIRRLKRNSTLMRIGGNRTCPNSNTFAILVTTVIMTTAYLFGRASIQVIILIRSFGISLGVIEGDWERVHFITYGINYLIEPLALSLSLPGMRALIVRLFKSIITPFR
>BN1106_s494B000132.mRNA-2
MDYQPPDPQQIHSYFHLITLNYSVYCQQLIEPPSNTLLSLYKAIGLILGPVNALLNGICVHIFKNPAWKQSAMSRILKGLSIIELCMGISLFLFAFLYAQSASASSRSDSIFSSVSVNSTTHSDLNELSTTDERNHNARDRNFVLTITWFLFMTFFSRCLVAFQVARNWSVVLLAAYRYDRICRPIGTGTAFPKKRIPLILIAVITLSFVVVLPRVFELGIIICDVSGLYAEDKVLLLGNPIYQIAYLGVVMFIVQSGGPIICVCVLSAFVIRLIAKRRKIHRMNEQKSARRLLSMQYGSHSRNSEVESGRCLTNEVNNAIDGPKVHIRNSNRNNVQIGITKSSCNTINNGFQNDENADRANSGQNSAPNTTVSTDAPSALVLISPVDRPSPTGDKLIFALCITFFILETPAFFSKILNPYLETHNREFDLYLSVIANVLVYLDSTLNAFVYMASNPTFRKVAYDELVKYRNRLTGGQTHPQPVCIRISRAP*
>D915_01953
MTRTYAVTKAAYNITEDLLHNHTCLMWSEKSTKSHGVIVHMDVVSIAQLVINIAGVIGNTMIIALLRKHSLGGRLPTIFFRSQAVCDLLVNLESIFFGIDGAVWSVTASWVNHLICRLWHSQFLFWLSVQLSIGNLVLIGLERFLALSFPMTYQQLQPTRVAVYCLSGNLFYNLILASPNILETGVEDGCCLSQHHVASTVRLLRAYSIVWFIMIYVLAFVLLVIFYGGVIVALRESALLHRVSTRSATMMRFTRMAIVITVVYVACISYDAFAYLTGRTGLWMYQYNTIWHNLGMLFVSLNSFANPYIYYLFVLRDSCHRKFKLHGFKLRQTSNILPVSQQSHPSNYLQSNRDSSISRS*
>D915_02595
MPEVQSSPAFLAIAGSLDCFGILSNVLMLCYLFCNRVGSKLTTDLMKNQLAFDGLTSVFALCSLFVPDDLFSSLDSLGGLFCRLWVSRTIFWFLVLLSETNLVCIAVDRIRAVAFSSTYKQRGKITLAFYYSFIFSYSVIFAIPFVFTVEYDGSQCQHLMASVSNSSSNIYSTVQAYLWLFSGYLIPGLVMTGCYIHIVVLMHKFILKKLGNLRKSPTLSQNNSNVSTSVPSTLSSFSRSFIVTAITMWSAFLITHAYYTIYTILCTHGAVKFMSDSVQRRVGIFATVINSTLNPLIMVVSSPPFRRGLWKFLRSCHGTTTVANASDASSIKRASQNCIPPANRSDSPAAAQ*
>D915_04042
MNAVSVALAFVGVLGTALNLTMFCVLFRVKIGSRMTVVHLRCQSLVDAYLCFITFLYKVVGASIVTGMPQLDAFFCVLWYQDSLIWLGVIMSMLNTACVSLDRFLAVFFPVAYKIRQMRMLCFTFSYIITNTLLVFTPNLLRRSYLNGTCTYDDQHYGTFIESYLRNDAYLWLVFIYIIPISFIATSHASIVYSLTKRMHSNGTVSVMGRNAPMGRLTLSTIIMGSILVLGHAYDMITYMLNSFNVFQYRYLSSTQQLGVLFIVLSSCLSPCVLTGFNHPIQVFLKSRIILCSNLWTKYSRSMNEPTKNVFTLSSTRQDTSLDSRPDSKDDLLLVHLFFSSSSCHLSHPIPT*
>D915_13858
MIHVQDSLAFMIIAGFIDCFGFLGNTVILCYLFFNRVGSKLTTTLMKNQLAFDGLISGFALCSLVIDTSLFDKLGPLSVVFCRLWVSRSIFWFMVLLSEINLVCIAMDRIRAVAFSSTYRQQERTTLIFYYVTIFVYSMIFATPSMFTVIYDGSTCTHRLMTHYDDTVDTYMLVYAYLWFFTGYLVPGLVMAGCYITIAFLMHKVIHKKSGDPGQSATSTTQRKSGSIMSGRIRLSSFSRSFIVTAIVMWSVFLITHAYYTIYAILCTHGVIMFEADSIARRVGIFTTVLNSTLNPLIMIISSPPFRRGIWRFLKSCTPATTASSGTDGTSANRTSRNRTSMPNRNRSSTLVSRNSRQ
>D915_00383
MELLYFIICHIVTIQAFSCDQGKNFNRTAIDDWKAMHELVRLVCFQILIPCVCVIGITTNVMNIAVLARPRMRSSTNMYLLALAICDLVYSCILALMSLRTIRYLESSFTYMVTLPVQMAIGNLCSNMATWLTCAFTVERFVAITFPILARKICTRKRCKLIIGSLFLFTLFITLPDFFMKVVKRQSTRLLLPNPCNHSRISVEPDLREAIIPLPYRLSDSVFGEQLQNCGWPIILIVFVFIIPLLLLTVFNGLLIRSVVKNASNQKYPVMIRTNEKNSSFEHTRSSRFWALSFGRTSFETSFRREHKGSFADRDHIQFMPQNSQEILNQTTSFQSPKMDEAQLNESEKTRMEGEETEDDPGHTKSLPCRKSKEGRIKFPPLVGTGLSERHRITVMLIVVVVTFCIFTLPSAVIHLISELRTADNGIGDIKTRIAGNFANLALAINSSLNFFLYSCLSRRFRRTFRTLVNCRSNDL*
>D915_06342
MSNTSNETACDEVPLLAEFSAVYFPIHAYLALTVCIFGSATNFLNAIILVQKSMRSPTNALLTGIALVDSVTMIAYGMHTIYFYMLTSPDPDLYSHGSFTVKLLLIQNVLSISSHTISTVLLVELAAFRCWILYRATSQCSVSRGSRRHTTVSIPRVTQHRVVACGVIGAVLAGVLMGLPPFFIYTITLTNSTETETQPRRDFNGTQWTGNSSYPGLSKKQSYWFEVRPGAKLLESAHFVIYGCFVKILASILICALTSFILIAMEIARRRYTRLQNLSSKLIPQNSVTKCVAAEMAKPNVRRNAPINYGPYDQLSDDQNDKRKNAQPSTNGEMKSVDRLGKKTRQSQRATIMLIVVVVSFVITEAPQGVFNTLVAVKGECFQTTVYVPLGDVLDLAVLLNSSINFILYCTMSQMFRANFARLVCRFCSCHCKRFLTRFNCGDNGTSSNSLNRASRNTSVLRRNRCDQLEHRIVSFQPVSLQPQHNPPLDGVGHETVDR*
>D915_01876
MNWFRARSWHTTRPTTCTDIRGETSVNSISVEQNRLKSSKVVRCPTTNRCNSMGQYNSNLLIFLLAFNDFIICTLDIPATISFIIWEQGTLDSVCRLHVLLKAFMLSVSILLLLLIAVDRWLIVCFVPGIRISRPTLFLCVTLCYISALGWAIPMALHHGVPSRFEFSAEDQLISLTPTSYNNLSNSVRTTILHGARVTRTDQVPPKYVASLHDDSVLKTLTNFGTCQVDDRFISRSSYRDYQMSVLIFFALVFTLICFIYGSIFTFVWWHQRLWRTKFSQSMIKDKCEIPRTVVRLSSIHEVESAVYPMGQPAGGVKSCNTLILHEPIFNCEGNERSVQEGGKFVSQLRRSSSENSNKILRQVGERTAIEMENEHRQIHPPLRVVHSIEPVQESDLLQQSVPVNSTRKRSAQKSCWTERKYKLRDSVRNRPIARRQVKSANRHLRTAVMFILVTVTFLVSYLPSLLISNGIIWQVEWETINGIETSTFSYYEEVPPVLSSTIRISDLTLLENCTQIGSMNRSSHLCASLSSARKPNLSTRWELTHHFRRLLFFLYFINTVTNPVIYFFLNLKFRGELRQLFHQNPSSQQVTE*
>D915_05591
MISTCTMVSVTGAAFNLALICALLKFRQQTLNNNITNLFVLCLAVSDIFLCSVSMPLQVFYEINEHQMASSGLCRVLFAGFGLPLNISCLSILLIAFDRYRMIVHPMKIQMSTQVAIGLIIFVILFGMINSVPVALYVTNTNLTDYSYCVESWPSSEMRLAYSVLVFMLYFVLPLTASGGFYLCIYCKLARHANHLRYRKEAERRKRRTTSLLVATVVCFVLCWTPWCLYSLLLEIQSHLAPGVRIRKEWNPQKTQLLKSLRRMQINPDTCASLLLHMTSLMGESKKQVEFIPGKHIKLIDLLCKMFAMGSTCVNPVLYGWLNEPIQSAMRRQFSRIADCFKRIPGIRGMIAENGQTPSGRRTLLGSCCWPNRLRSMGSRNQYTEVRSKLVIEPPTVNDERREERQIHSSAGAIIGGSGGTNNSNTAIYSNMPPSKETTIIAPITSKLPIINVFSSNGDASARNNENVINSIEQNNYALYVKDVNESVDQEDLSDQADSFVSREDSNHPGIAAAVAVVVNNPALVTATITQKDDNTMCIGDTIGRTNIDTIRLVESAAVELVESRNDLK*
>D915_05097
MSIIHEMDLPNTSSMTLANQTSMSENTRNEQGNLRPTLLMLIACIGLIGNLLNLIVLRSYHTTQITHGGECTARVNLLGLALADFFVCLTSLPLGYVKRSHESVTFMLLYTIVGPGLVTYFLAVSVWMVLLMSVVRYVAVCRPLTSRAWLTSRHMCHVIVMIYALGFLFHIPSFSMYTYDEEQEWSVVDSVQCDLSNATSYSGPKSCAHPTVLVVYERPFWRSETVDVTHHVIHILFTNIAPFIGVVVSNIAVIRACHRSDQCRREGHVSKPTVTGRSSHIKSSPSHRAVLKTNLPIEGVHSDPLVPGTPTPMAVWSVHNMRSTPGPFATSVTNRYPPTATNRVTPLLLAVIVAFLLFTAPFGIVHFVCLRLMRKLGVRVRDNMQARRLYMALNSTVEWTNIVQLFSCASNFFLYFLVSTIFRRTTRRTCRHAYKQVSSCHRRACISFISLFHSTGDSEKWVPNNQIQSLCDVLDPKMVPRTGTAKSLPEEQCRALDFIPMADLVKSKCAHDQLSRESCCCDPCPLSVKFNGPYTTPCLYNGASNSTMLQASEVPVPREGGEPVDRAIHHWPHYFAPSWSETAFCSEPQCCVIRGSICAGRACLRSGCNFIPSDCASAQNE*
>D915_05571
MSDFSDLVGAFRAYVSPVVAIFGLLGSLFIVIVFSPERPRTRFSIYAICLAISNAITLTFNTVVDDFMGRGLFYATNHTWYYKLDATSQFGCKLVEYISNSMYFTTSYIIVVFTLDRLLTVRKPITFYSIHHRRWATGICVVIYLLALIVNIPLIYVQTLVADRHSRTNFTCRMIEDHPVAKFSITFEVIFTFTVPFFIVLILNCLIGAALWKLKHERKRLVPADRVRNQLEMGRVTGHLALSTAFLLLYMPMVCLVLIRLHLTLIHVDRHSPYAVKIIDLSRFFSSMKDITYAINFPLYMVYLSNFRRRFLRIFCPCLLRVTTHRQATRAFSQVPAKSMRSVHTFKPT*
>D915_13002
MWQFVDSPLDLVWQCKALEAGENNVTKVDCVMSTVLGITSAYILPFICGFSLVGTVFFMTVVVVTKNLISRQFIYLFCMFASNAATSLLFGWLWIFLAKGLPFATNGRVYFFTFYSSPTACSVHRFAYSFTSTLSCNVLLVASVDRLLCVYYPMEFSNIPKRYGWYVIVITVIVSVFLLVPMAGLMIWTSVGDKIICWFPDKYQYMEYYHTLISNGGVIQPLAIFVINVVFFVRVRTYAQQLGRVEVLNAQVKHNIQACVTLLIFSLIFVICALPQSIAYICAYTIIRTNPGLTTQIRLAYNVADLFWNLYFIRDVIYLILMFRLTGICRWFFQFLRGKKHRKKFIISGTFWGQDQMIIVE*
>BN1106_s3332B000065.mRNA-1
MTCANRLRNLTKEAIMVNEFRAYFTPLFALFGIVGNMLVIVTFVHMQRKQKSRFNLYLIFISVAQTTDLIVNAILDDFLGRGLTWASDCTIYIKLDTYSVWSCKLFSYAPKATSFIANQLLVMSTVDRLLTTYQPIRFRGNSNIRNSTVLISLIYIFGMTLFIPQLLFNNIVYEETASLIGKTTCQFPNSLKWGVQFVLYASTIGTYIVPTVCITVVNTLILAKLQSLTNSRYRMCVTARQSPNEMRRIIGHLFLTCVFLFFTFPLTVVIILRQQADFGNYRSLYPKYARQLVDLSRLFSSFDAIVYSSQFPVLFAFLPNFRRTLCRRVCCFRFLCGRKFESPQPDLTLRTRRESERPGPPIMTNFMKMMATGTSVRTTAIM*
>BN1106_s3332B000064.mRNA-1
MVSNRTCSSKERSIEELMVYQFRAYVTPAIIVFGLIGNTLVIAAFTRMQQKSPCRFNLYAIAIAVAHSMEILFNALLDDFLGRGLYWLSDCSLYVKLDVHSDALCKMISYVPKAAALISTNLLILFSFDRVLTVYRPLRFRGDWYLRVAGTGIISVYILSFILYLPLPIQAGIMMHSDISGSLSKQCQYKDPLKTASQYTLYLHILGANIVPSTLVLLTNMMIFLKLRDLFRQRTQMSTQCPARGSAESRRILGHLCMTTIFSVLTVPIIVAIILRQHADHKNYAELYPAFEDRLVQLSKLFSSLESIYFVTEFPTFYIFLPMFRQELRQMCLRLCHESRADSFIHLIKGTPQVLLHSVIRNPTENSASSMVGNWKQTTGSVEIDRSKSIPVGSQVEHDGSS
>BN1106_s6141B000027.mRNA-1
MSKTIIDGLPKPMLCEDYVAHTELAVNYFRAYVNPVITVIGVFGNVLALYLFGTQRPWNRFSIYAMALAISDSLVLISNTFLDDFLGRGLYFLTNQKYMIKLDTYSVEGCRFMEVIGSWFVFTSGCLLVAFSLDRVACLFRPLQCRSNGGIRIAFALSVMIMILGLILSLPHAVLLNLVTKEEVVPEGTSFHGAYAERVLSIGSASMLSSFYSPNISSNGSHNIKITSSCTLDTGRNMRSSEFVPFIFSTMLTYMMPCVVLVLTNFLISWKLIKLKRKRHSLCNREKTNNHLQRWASLRSSSIGEPRESTALHPTVASMVQRNKSNVLGNRKEMYRVVALLILSCCYLLFTFPVSVALSIRAALTVNDSDCKLIFYEHFTRLLTSIKDVNYALNGYVYTLFFSFYRGRLLHLITCGRVRYATKARARSLSTTFAPVDQTKVNTFLEKNNTVVQLPVSST*
>D915_09446
LEGSYRVSLSLFTKLMGSARMNVSFIDTPYDLLIDCKNVQGDDPNANLALCVVSSVLGVLCAYILPVVCSLGLIGNVLTTALFFHSLRPPTRQMIYFACLALSDAATQLLFGWLWLFPAKGLPYATNGRLSYFTFAQSSALCQLHRFAYSFTSTLSANILLLAAMDRCASVYWPLKIVNVPLSYAWYSILLVVLLSALMMLPFGILTRWKEIGGRRICWIHPSQSALQAYHVLFSNACLVQPICTGLLNLLFLVRIRRLFRTGSSSRVKGSVEQREYSASITLLTLCVIKLVSSLPQSVAYLISFSLSVSGRPSSESRIPIRMAYNVADIAWNVIFLQITCNIVIYFVRIKRFRGAILRLFLCRKTEAPSIANGFPLTDMP*
>BN1106_s2017B000126.mRNA-1
MGVNLTFLLHYGMQKDVLDFMVPQWYNQTVPDPMYFYFVGVYVTVIGLVGVIGNLFVIVIFSCVKSLRTPKNMLAINLAISDLAFSAVNGFPVKSIASFNQRWGWSKFMCDFYGYTSGLFGFASLTTMMMISVERYCAIVWYDEISLQLDRRKIYILILCIWIWSSIWPFAPAVGIGRFVLEGFHTSCTFDYISNDWPNLFFNGGLYVFGFACPVMVIVFCYFQIVRFVRKNEREMVKINKKETVTTNKHTPGYRKVDIEAAKSATILVALFLMSWSPYAIVCGTTLLGFQKELNPFLTELPGLFAKNSAIYNPFVYIIKSSGFRRKLWQRFSFFRWCLPKRKVDASLLEALSLDPIFCCPILKNDRLDGEVQFEHSYAQTRSLVAKSKEAIGEFKSTHVDSSS*
>D915_01742
MDPKVVFDRPLENLFNERLEELETDRTLSNTLIACVFLVIGIIGIWLHGLNVSRLVRLNLILPPGLVTLHFHLALNNLGVVAAFPFGAISTFYNQYDLEPHKTTCGLRMPPSDWNDKVYLIALTLLGYVVPVFVAAVTYSSVVKQYCDEIGNSDKTEENIAKKMEKFGTQIKLNGCILVQSILTWLALGVLACWSISFGLSDVNPLVLYIPQLLAKFGCATAPISYLITMRHLKKPHGKATSTQQPRIIFELGSPSP
>BN1106_s9538B000020.mRNA-1
MGVLGLFNIILGVIGSLIWLLYLNSPVQHKPSIIDLTEIAEIRQQPNPSKSEWPSCPFRQSTRLYMMAMFCMDLLGLFTSNLRFTVLLFTSTDMRLRWGDPVCRLQILLAYLAGDLSTWFQVIFCIERFLILLLPTWSYSRDRARIMPAIVLIAVTTLITFGANTFILIPVVPVCAARFHNVTVTWFKMVYSFLIPLPLLILSTTGVLILLTARVGTSRLAVVSGSTHWNPK*
>scaffold37:374515-375306
ANITGFILCRHVNIRSVAARYLLGAHYLFDLAACLVILLYLVTYNLEIKREQFVNTVFCSIWLSHFAFWFVNSLSSTNMILLSFDRYWAVVRAVSYPKNHKRYILTLSGVTWICTIIMTGPLLRNNMCFPIKVNETIQPFQTSPVVVSIATTFGYCLPSVILCWLQFSTLRTIKSLKRNTAPLRMDENRTSPDSNMFAISVATVIMTMTYFFSRVFTHVVVLTRSFKIDLGVVEGDWERPHFITYGMIYLTEPLALSLSLPGVR
>scaffold323:27651-28547
TGNLVGLISTYHIQIRFPTTRLLIRLQYVWDTIGIIIVAIYWVTFNLNIPPEILTNPVFSSLWSSYYVVTMFVILSSTNTVLLSIDRYWAIVWFRTYRRDSICYRLILVTIMFAWMILITTSTAVVGYFSSNVHIFGAGWVTIYTKAHSIVLFFCCLIGPSILICATQIHILIILDRLNRGPDLGSSSTDGADGLRESACDNNVRALSKSIIVMMIAFFVVKFPPYFGYVLSAFGVIRTPTIQSWKTEMIVSLSVNFCVNPFVLIFTNKGSRMYIFGRLHSFIKIIRQWRSQCLFQRFN
>D915_06722
MPLISRNQSCLPVEVVGDRNTSDMKAIYIFIVSLSPVALGLSCFALIVLTRRRAVRLGSMRVNLTTLTAFEALLNAMILMLTISSLTGLGGNNQRAPALAFTFICFFFINGALCARNWIITLIALARCIAITRPMTTRLMSTHLFRPRSLGLCTVTCILLGFILSLLRMFEQKIVVCENLDDIIRLVPDSGWRLVSEIFFIYQSAMPISIVFITTVIMIVVLLRNKTFSLDNTLQTPVPSIGSVISVVPCTRNGRQLGNTSFPSSAETTSVLRTPVLGSRTHLTDKRISCSASHLRYSLSVRQTQICAKSQIHYRRTQNQLRATRMITLLAAAFILFEAPIFFCVALRRYIPLNHYRLVTNGLKALVVLDSCANVIIYLFMSKRFRQESSRLWTTIKGHQSRIMTNNTDMIN*
>scaffold4074:42842-43729
GNIFGFIPTYLIEIGFPATRLLIRLQYVWDTIRFIVVTTYWITFHLDIPLAMLTNPVFSSLWSSYYVVVIFMILSSTNTVLLTIDRYWAIVWFRTYRRDSSCYRLTLITIIFVWMIVITMPTAILGYLSANVHIIGAKGIIIFRKAHSILLFFCCVIGPSILICATQVHILVILHRLNRGRATGLSSIYGTDRTKQKTIDENMRALSKSIIVMMVAFFVVRFPFYLGYVFSAFEVIRSFTIRGWRTEMVVTLSANFCVNPFVLIFTHKNLRKCIFGRL*SHMKMTRQ*CSRCLPRR
>D915_02221
MLNLACPQNDSSRYIADGFINYFFSWYIVLANLTATVFSGLCFFVLIKHPRVFASSTRAWFMAITVSDFFTLLLAANDMYAEVMFPMSYHRLLFKVFGRYNCMVRLSLILSLGWSSNLLQTGLSLERLASVIAPLKTRALTTGRLTRFTILGIIIFSCGIAIGVNILSYDPKYMESGDTQEEPGNEMLLECDRVNGSTLLGEMNVNLDLTKIVYHIDLIMFRAIPFGTMLVSSAIIASLIRCQRRRRTKLMGANSVLQQRQLYSGSNHESQASLLLLTMNLTTLITNPLFLIFELIDGEGSEGRTSGKLTGNTCVTWVLRQIFNCLLYFNNQTNWIFYIAFGARFRHHIVTLFRCRHSGSIHERQTKRSHTITTRNTTYHSVKRVSGDAAVYGERMERVR*
>BN1106_s3601B000055.mRNA-1
MNTTEVIYKSISSPSLILPVRVILSVFFAVGILLHIYMGFALFRTKIHSPLTKSLLYQQCVLDGSYSALVITLTNTNNFTQASNHIPVNPILCYIFQSGFLTINVRVMAFCNIVCQSADRMWAIVYPKTYHAYTKKYIILCCSSIPVYSTLVTAVRIAKVTLTGGSCQVRELPINKYALAVIEYSFRYFIPICVMICTNVLVIRKLYQLKIITFGRSKMDTDTFQNRCASPDSQGSLENTLFLDVFILTMEHTLIEGIPLMLTILNFCGIVRYDVGSIARVYHVCTVVLLNHLNPIVNISTIRPLRNTVTKHWRKFVSIFRALN*
>D915_07944
MNQTVNTTDHQVLTVSNHVTLWFISVLGLTASVVGFISTYRIRIGFPATRLLIRLQYVWDTIGIIVVAIYWVTFHLDISPEILTNPVFRSLWSNYYVAAIPIILSSTNTVLLSIDRYWAIVWFRTYRRDSSCYRSALVTILFVWMIVITMPAVILGYLSANVHLIGAEAIIIYTKVHSIVLFFCCLIGPSILICATQIHILIILHRLNRGPGKGLSLTNGPDRPIGSASDENMRFLSKSIIVMMIVFFVIRVPFYFGYFLSAFGVIRSLTIQRWKTEMVISFSVNFCVNPFVLIFINKGSRKCIFGRLHSYMGIIRQCFSRRLLQWFK*
>scaffold3014:121504-122538
MGKSTTDVSSIPFVWFIIAIITSGFGVILNLTILIILVRFRKSTESFITSGVVQTVIDWLICIVFVIGLCSIQVFVQQKFIAMILCHLISSDALLWGLIAIRWNMNVLTAFFYFIQFVFPFMRIEQQKKSMNLAMGILLSLCGLLGIVPHAFIVSYRDDISACSRDVGEEFLVPSRTQIVLRLVILLGVVYNFLVPLGTGMYLYRHVLRVLRVRDKSQNAAAYKEMRLNAILDVWLQAAFSFPAVCIMFLQKYPNADWLKISSNVQFAVIFLLCVYSVIYPGASVLFRRKYRKPMLDCLIQMGMHPTDSWLAQRWSLAAGERGKTSYISVNSRRRTTKLARSTRL
>BN1106_s161B000174.mRNA-1
MTWSSFWCGITTWSEKMTWHDIVKSWDTHTNQSDLLRSHNMTTTMKTAAAGLDSHVWCFHMDLVLVVLLAMLSFAANMGLLYLARLTKPLVQINHSSFSMTGPLSPFTIPTQTSGNQNSSGIQASPTRKSSLPIRRLFCCPPTVNQSFTDQFYANLLQNSNNTTGTLRKSSSSVSISRFANSSVPNPMNIPAGNGRAPRTRRHRRYLKGLLGLSVSNLTVAFSLFLWCACHITEHRVFLPWLALLSVGNCALADIAQSLEIGAVLWIALERTLGIHWPRERRPSSPSTDKPGIDRKSCGTRLCERICPQWCLQIRRSKFCTSRPPDSSKCTVNKCLPCLLDRPLCDRLGQNSAFRERIHRNVRFMTTIALSLLPLLLFLLAASLSVHAFLRPLLTNIQGTNFTALFFVTERMLMELQSSPSDQRVPSEFRESQSNNRTQFLTITYYTNSMVSALVIGQFIAPLAILITTNLLIYRKVSARDKQFFSRQSSNTSKSSFASSTSTYVSITPITPVRKSVPGCTVIPVPLLRVLESSNQDLSTCDTQADADINNNGNNKNNENNNSDQNNNSGSHNNSVQSELTRTERTNLLVVPDFGTANLPRRESGLDIPKSGLAVRRCSTPLLPMAGEEKSFDSILTRETDERKQLYATPQMRRKSSSDVFASIFHGRNSEPSTNVRSGEEPLLLQMLRRQHHRTLRILIILLLVFVMCRAPRAIILLIGWLQSRSLCQPTKQAYLWLHYTSLWANTSAVFDTIVYGFWGNRTYRTRLRHWYSKCVNCTKHEL
>BN1106_s1984B000285.mRNA-1
MPLYTPTNMCELYEKEEMSGIATIVSSSLLTILCVLGVIGNILVIVVYCVRPTRSSSNRPFIVITQPNGQNIPEVVRESNLMSNQAPSVPIMCDSPSSFKSVSRRQRSNSMQTRLILLLAVVDLGTCVLILPWDILRSVRFAVSTLHENDTLLGNPESFLEYNSYSGNLFREFFAFIWFNHAMTEILRLLRNVAFACEGSILAGIAVERYMTVVGIGQPLWVDCLRKSKCAQCSRRCTKRKQEMTTVEFEKTSQLPTTDHYWTEENGTRSDWFKVDTDQMSTAHTSVNFHWSSQSVNRRRCLSGDQCGCHMLCSGGLSRCFKGCSKQPVIWGMILGVCLSVLAVELLITVFHLRIGACQLSNSIREYTDKSYVTLTLVSFVLVCYLYLCIFITVRQTDIRKRCWSNKSQTITHEMRVSKPMTSTNDQCAADTQNPADLESEITRSTESRTPFEMARAYKYVSFAAIPRGLIDSLEDTATNTELFRVPTRFRSLIAISAAAVAPPSTPLTTTTTTTTTTTTTTTTTTRMSPKGITLKTKRAKHPFLRSRRTGMMLFTSTVVFYATLFPLLWVHLKWWSEDIDPGSHENQGHSGMAVHHEFYYVNNAINVFIYSLLNNRFRERLQMVCSKRVQYY
>scaffold4204:44433-44774
TGNMAGFISTYRIHIGFPATRLLIRHQYL*DTIGIIIVAIYWVTFNLNIPPEILTNPVFSSLWSSYYVAAIPIILSLTNTMLLSVDRYWAIVWFKTYRRDSLYYRSTLITIMFV*TILITMLTAILGYLGVNVHLIGADFITLHRRAKSILQFFLLLIGSSILICTTQTHTHIILNRLNRCRSTGLSSTDGTDRPKENTVDDDMRALSKSIIVMMVAFFVVRFPSYFGHILTAFGTVRPLTVQEWKTEMIVSLSIHFCLNPFALIFTIR
>scaffold5322:2710-3585
ANIVAFIVNCRVNVGFPTTRLLLRLQFIWDALGCIILASYWVTFNITISQESTAGSAFQYLWSSYFPFYFDSLLSSTNIVLLTVDRSWTVIWFRTYPRDSKCYRITSIVILFGYAMFVTSTAFIRVHYLRNTYSLGMQNTLVFLKIHSIFVFISAYLFPAVVICVLQIKILIALHRLNSTKGTKVSFVRQVEDSKGNLINEKVRGASVAIIIMSVTFLGARVYSHFTYVTSAYGLIKVPRTGGWQDTGIFAYSASFFIDPFALILTSATTRDWILEKLTCVKESIPKNILRW
>scaffold7452:19555-20052
NAIGIILTWHVNIGFPTTRLLLRLQYLCDMFGCITLATYWVTWSVNIPSDAYNNVAFITLWSSGGAILFVSTLSSTNMTLLSFDRFFAIIWFRKYPRDSKLYRITLLIILITYSIVTTIPTTVLAYYEVHTHLINVNVFKFCAKFFMCSLVLSNCLGPGILIGVLQVRLLFVLRHHQHGPTTSSSTAGQSSKSAVDQNMMALSMGLIIMLTTYFVSRVLPGVYLVLVAFDVVRMQSVVGQQRDGIFLFAINITVNPLALIFTSVASRSWLWMKIKFLMKPCGRCL
>D915_13937
MFDAAIWIEYNETCRAIATESKCTDDEIWFSFPILTFSLLALVLNVICILIFLRQKRRSLMRLSLLLLSTSEVLFHTFICLDYSNRLFVCSQNSHTLSPLRRILIACINLGADTLLCSRNWCNVLITAARTEVVISPIRSRRIFTRRSIIAMYFSVLTIAVMLSLVRSFYDYILLCLTESNSDTEGGVRRNVLLHGAHMVLPLLSDSFVSSYEAYCFFIFQVIVPVMLVLAMSSTIACYMSPCKQSEILEVSMVRRRHQMNATRTILLLAATFLCFEMPSFILVLLQHYTRLVSSEESRFRYKVAQFAADMLLTSDSIANIMIYSFKLPEFRRHLTRCCCCSCCCFARSVSEQSEMDNEFSRTNLSVFRRTDSSVKFSQQPSIARSPQPVLSGRNCPSAKARLVLMHSAPEKPQDEMERF
>BN1106_s2145B000022.mRNA-1
MPNVSDSKFEPKGKGKTKRLLLSPLLIATMGFWITAANSSQSDLDSYTSEYTNASMNVITPGHDDIDDEVTSSAPANQTQNCSLSSAEFVIYFYIQTSICFVGFLLNLINLAVFRRPQFSGAAYTYMTAMSVADALTLLNYMPVGLLRCTGYFPYCQNASFKAFRTAVFYYNAYVTFAVNNMSEAASVWFTVLLSIERYMAMRNLGVSFRIRRNRPKAVSEKKTSDLLSTRDCQSDSLECRPTCSYNVYQSPELIRDGENCRITQRIVNILRHCTTCRDCVSCPRCHVCMPGSFRKLDVRHSIIVVTLLSIILNIPFFFAQAVKDVSPTFVSVTNWTNNDTDIVNYTAPSFSGTSSTGPQPATRLRIEMTQFGQSEFYKAFTWFKTVLVQILPLVFLCVANFRLFHFIRVAGHRRQQVLSGNSATKSYNMDRQTHKRKLVGKHKQNLRNPMVNGGSSSRWQIAQRKLTILLIVIVALFIAGQIPQSIAYVEIYTAFIKPLHSSCAPLYCCRPYQIYRAVANTACLFTYAVNFFVYLILNKHFRRQLRVWCRPLCLCCVRISMKPPFRLRGSLSNIVSPVRREPQTLPADMYGNNEFSRNGRGPFTQLLPTDYPSEAMSAPEAYGLLPNHNKLHLKLHSGEKRSYSQLFRALRQTCAPRRSSHLTTHQTNGSSTHSANVYRVNIGQAYSEQPIQHRNYLTEIQFRSGQRPFISQSYKTCYSYDSILKKVVVERDLCLYYAASSGKDPISSSVTIYQPHEQCSPLVHYTRNPMLLDSRPSDTTSTHPLTPLPVGSHNELETSTNVSSPVFAMFPIPNDSYSSCSHLFSPIAYQESDFDVI
>D915_06456
MEVFKTDSWPEAIRPCPFMQSQHVDNGTGTSNEELNPLARFGQRFGELHGPLSLALCFFGIPTNLANILVLTRTSMSQSATNHLLFWLAVADLITMLLYVPSLYHFYIVRPNPIRSPMYSPYKLWVIYQTAAASGLIIFHSLALWIAVVLAVFRYLYIGFPTVGPILATKLRAFLSVIILTLCCVVFVIPNALINYVDRCYGTVWIPVRPTLRENMSAKYDVYYSVGFEPYEEDSSLHDVAAWPKKELYAINTWLQASLFKIVPCFLLSVLTVLLVCQMKRAIRRRKALQPTAARKQVKQLLKNNQKDNRNQQHSENRTTTLLLAILLTVLVVELPQGILVLCLQLIENFYVNVYQHLGDFIDFTTLVNESTNFVIYTTMSHQFRQEFCQLFLIDKIRDFVRQKCCTKEERNSKGQENSATLKRLNAPNDICCATSFPL*
>D915_00019
MCADLCNELPEDVKQLTTLMANDNETEDNVSTVLEDYERMGYPPARLERMIYRYVFFHHPACSAYRFLWTFIPPIIILLGSFGNILSFLVLRHPSTRYVSAFVYLTVRSVVDEVVLIVGLLRRWIDYLINHKLEDTSSTLCKVAQFAGVSSSFLSVWLTVTLTAERALVVSFPLHGTRFITYSRVRRLIFTLTVICVLLSTHFFVTVDLIPIPGSNKAKKEHTYSEPWANRTVLRRNYSQHELSTIKPTSEQVYRCNFKPEFAALAWLWTTMDAVIYCYLPFILIFGLNVVIVHHANAAQKEQHRIRVRHSTTSKQQLGKTPSFSREQVNNVRQMTIMLLVISFAFLITTLAIVVTKILSQVLDLSGSSRRLQRLNFQLADSVAELLMYINHAMNFYLFCATGKRFRSRLWLVLAKCRISISTRETADLLHTACLEPEIRYPVCSNLQSQVNGPQTYSLNPLRKHVLNSNRREWIDNVVCNPPCTRCQSAPPYGRSPNYSSGSVASNTASQVYASRSSSQIQPTFRNAVCNRPVGSKSRRRCFCMQFSRGQTLRGAGHSPTDNQQWTMTDEGTNKSKIPCVKRYKGVKLCPTLSDDRFPSHTCCRH*
>BN1106_s4244B000034.mRNA-1
METNQSLQFAFQFYHHVEYLGECTLVNDSRMFGLEPAMPTLYGELAGICLALISLIFNGLSLIVFCVDECGGLQPRRTSPDSVSTAEKNTRSVTVLTSDKQTVSLGLSKKSTGAGAKRSSVTLSLLLLCVCECTYGFGKFIYRVSIFTFPVAVSSTINSLDALEWMKLRIQILPAIQNLFFFISDVGLLCRNWCVCLITIARAEVVMWPLGSRRWQRFLRTRRLFLWTFLVILFLAVCMAYVKHADFVGLLCFDREQMKFALWMQEFIMTQDRFVSFELFGYHMLQSCLVWLLIFFFTLIIIIRLKPWKQDVDKLFSTLQDSSAHHSLKSDHLLAQSVGAQADAIRRRQQSQLRATRVVVVIVVLFLVLEFAAFLGIAAQYAGLIHAHSASMRTFESVANTMISTDSIANFIVFILTLRQFRLMCLQLFCCRKAPVTTTTSMAMRLPGQGSSGSNGTATSVVTVTERTQIELE*
>BN1106_s46B000392.mRNA-1
MHVNERYDDVQFAERFAPQILLIERTNFPLWTSIGIPGGIFSMLIWSSRPMRRGGSAAAAVYQTCLGIVDVTFLFVFWTWHLQMSWHMHLLDHPVICEAFPVFYYGAQYLTSTLTFTFTLERFLAICYPFKSQNCLIRGNEQGALKLMAILTAFCLCFSSVQSLIFHFNGKNCDVRPEVNNESDVRYVLYRAWTILTEAVFFFGMPIMCLILNVFVIRVLQRSVSAKRNPLLSVPINGSTDLSNGDADRHPGAVTKGVRSSTLTLLCTSFYLTTVQLAMAITMVIVNFIPLGNPYLTDEEIEKDPTWRGYTRFLTIRALLEAFTLTHYAAKFPIYMATSQQFRHEFCRRFCPCTGYSRQDDYLTPSVDMPMPKLASLQGSRSDLFRANRPLWGSRSSSATTRKGLTHSAGRNLQITDRHSLMSVPSRRRPSPGYLRSVIGPDGTRVPVEFNGCFFHP*
>BN1106_s2017B000123.mRNA-1
MTLGTMWPDDPEFAAIIHPHWRNFLPPDPLYNYLIGAMIGIICLTAVAGNMLVLSMFTIAKSLRSPANLLIVNLAVADCFCAAILGFPLKTISAFNQRWSWGKLTCELYAFFGGVLGFASLSTMVAIALDRYFVIVQPIQALAQMTYTRAIVMIVIVWFWSFLWSFPPLLGIGRYIPEGYQTSCTFDYLSRDLENLLFNAGMYIFGFTIPVLIIVYCYYKIVQTVRQNERQLKKMAQKLNSENPTSMKSGDKKADVEAAKTSVILVGFFLMSWTPYALVSFMAMIGQLPAMTPFMAELPVFFAKAATVYNPFVYALRHPKLRVELEKRMPFLLCCCPPQPKAGKSSQPATVSNVNLTVTEAAENQPE*
>BN1106_s316B000427.mRNA-1
MHEYNETNYSMNTTDRAALCGQYSVHLESFYQNYQRVHVYICLVICPIGVLANILNVVVLCQPRLRNSTNLLLSMLAVSDGLVMVVYIIFDYFFLLTMRLAHGMTLVYAELLLINIILQNLFHIFSAWIIVAIAIFRLLYIKTGVRAVVHCSVARAWIAIAIVFLFSVLLIIPFIIAHQVAERKSSVTNQTVAGTLMINNQTVTEGSEFRVSTPIGTEPLYEVNFTDNEMLKVILFWTSAILIKALPILIISSVSAALIISIRQTEKRYRSLHVHKKDRRSVAFNAVPNPTTENGSTKSGRQNKRQQPKSSLPNAYFSSGRNANQTTYMLLTIIIFYIITYLPQSALLLLNHFLGPCFNEFVYERLGDFMDFLTLINNSINFILYCGMSKQFRDTFLSLFCSNFPLSNLPIQTRSVS*
>BN1106_s51B000259.mRNA-1
MNKTYSVIDVQPNQTALIQPVYGVHIAEVWSALVVQTVVCLVGASLNILNVVVFSHRQFTASPYIFMTALAVADAGILLVHLPFGLLRCDRRIYLCTTYVFKWLRPYLSYYVTYVGFELGNMLEALSAWITVFISTERYITIRWPHLSKLKFSRGQAKRQVVWIAIAAVTFHLPLFFVLEVRHVTRAIDNNQTRRFQTTSLTQFGSSVYYYSYTWIRFILVQFIPLVTLCVMNSLLLSLIWTSYRNQREYMKTQFQMKCQQKDIMLSSMIKHRIEAERQSALMCPFNGNGNVGDASPIRLLFSRTSMSRQVCLDSDSWRESRATVTKPVTGNLRLERSQQANNKLSVLLVAVIFLFLIGQIPQAFAYVHILDLITKKLCNSCPVYSSLYKHLSQLLCLSTSMSHFFLYTALNRHFRDCLRKTCFCRS
>BN1106_s802B000072.mRNA-1
MSFMTAELSSQIPTVLIMLSIICVVGTVGNLLVIIVYALKHDRLTSTLFILVLAVADFLACLTLIPGTIAIEYLEWKIRSSFLCKSYYLLNNSFIPFSSLLISCIAFDRYFCLCHPFSKIMTFVRAKRIIGVLVFACLFQGGCSTFLVRIEKVKSTPANIFHQSENDTRLEMSASMNGTLNDTYECTEVIRVNVTMLEYVWYRVTQKIQIVSYVFCILSVTVLYILIYSSVSKVFKKRKQLISRHMKSPTTRIENYLNSPREPEIVHVNRVQCKNDQTLTVRNQTLPADLNRSDCSKSTTKSRTNSTGSNNHIISSHTSPCATPELFPERDKPIVLPPAENSEKDKLASDVDRNMEEAETKVSQKSSRKLSSECVMPEIQILAEPASGGFPTPVDPENRSCVFNGERSKLSVRHLTDSVTFQNLKTAAMLFVVAIVYIVAFLPAMLMANELITLYLPVFYLYYVNNAINPIVYGFMNPNFRADIRKLFVQKCRCT*
>D915_02596
MSPVLFYFELFTDIAGICGNALILFFLIFNKVGSKLTTLLMKNQFIFDGLVSAYALVSLVSPDKSLDPESWIAWVHCYIWVSRSLFWFTVVLSEANLVCMAVDRLRAMVFSQSYKRNECKTTVVIYMFIFSYALLNCLPAIFLVRYERSGCEHVVEGDHTNAFAHYLLLSAYVWFIFGYLIPAIVMAFCHIKIIMKTKILWIPKLSNLKGPASHDFNSMESRVTSCSVQSDERTGFNRAITIPAFFMWAAFVITHAYKVIHFLLYAHRIVDFGSEGVERRLGTFLTIVNSALNPVIVIVSSPPFSKRLVAFVCKCNGCRFKNTGKTATKVSDSQRISSVFSMGSAFSDLKLSG*
>D915_15811
MAEWAAVAVRVLLAIVSFCGVVINTASLCVVFRCSINSRLTTCLMRSQLCVDCYACFIIFISKCVGPDYVTPWPVLNQIVCYLWFRDNLFWLGCVLSVHNIVCISFDRLIAVISPIFYKLHQKALIIGCYTYLVSMSLFLFIPNFFRRRYKNGTCLSEYTFDGHIMAEFFEIQSYFWMFCAYILPGLFIIVCHVIVIRYVHSWPSNSLENNEQRDRARNKLQMLFITTATMASMLLILHAYEAIRYLLANAGVISYSSGSPEQQIGIGLIILTCTLNPVIMVSTTRILRNYIHKLLFKTLSSCINLSHNPSISTVDTTDF*
>BN1106_s2273B000041.mRNA-1
MMLGQDWNRSVGTEYLLPLPSHADAIECTPFPPLEAFGHGYGKIHGYVALILCPLGVLSNIFNVIVLNQPSMISPINFLLTALAVSDGLLMTSYVPFAAYFLVGKHMTAASYDWCVFLLIHINLQNLLHSTSSNIVVVLASFRVLYVRYLIKCQELCSMRRAQIALMIVLIVSTLLTVPCAVSHHIILRDKDGGNPIDPNEAHMVTYIDNPLLIGYLYWNTAIFIKLLPLVALTILSLIIITTIKKRNAKMRRLKSPRVYSAIATDVITTASTNGRKISMPTKPETDAADQKVLSKVSNDARFAGDSVKRTPSVLSSRQSGCTPERDKAETRMTRLLLTVVLIFMITLLPQVRLT*
>D915_01954
MTQIVHSALIILTVLHGALLAQKTVENGTTDKAVTPLNRTAIIHKYNNWLEFADRFVPWALWADRYVTLIYYIIGFPGNLISTIVWTSRRVYKGNSAAVYLAALSVNDIIILIFALHRDLGRNWGVFSRNTPGACEVLITVFSAVQYASPLYVLGFTVERWLAVCRPFLIDRICNAKRAIFICSLICAGTILISLGNAVRFGTEPTHCYKKIDGFAINFYLAFLEGLFSGIVPLMVLIFNCLVIRELARVHRNNKNLESTSHRVSCTAGTVVESEVTRRKRQKTREKPTVWQRMIHCHLCPLWKQPSRESISGTARIPLVRDSTQSEIMKPHERASRSGGL*KIVTG**LYAF*LSRPLGMRLRCRTTLSGLSFITQLGTVFGNEYTSFSAWCLYAVDAVVKASRNAVLVKISN
>BN1106_s1278B000107.mRNA-1
MGSEISQRNISSVQLSDLKRVGYQTRTTQSLSTWGSVTFVIGMIILSWILTGVVSVAILRNRRTKHISYMYIVSMSVATVIHASLNFPSSVIFDLLDLKEFSDRPCIIWIFLETAICHSVLLHLLGSSLDTYLRLQMPQWYSLSGGRPATVRLKLAAPWIVSTLQTTAQVLLGDPLPPARLEEQRLCTCPDVNFLILRTSVAFAFPLLVSVIILFLAAHKLQCIYRPSFSKAVEDTNSTERFRFKLLRHVSGRCRTRQKKCLHGRGAVYPNTSANIQGTNGNSTAIQDQFTRVLGSTHSALVYNLESVQNSAAVSSSEHASLSSSYPTKLQCQQVQSAPGSGSSDTGISSQTTDENEDALNFKRTTAIVSSSPMFTLERTGTIVSLLKSEPVNRTSAEPVTVMNHFCPQHGHVTLSLQPELNFKSILTPVVEHELATESGLIKTDNGCDYSDANTSTEANIELYPINLGAQPTLTSPLLLRTGEHQASRTDTTDGESPDVQPVTNESTLRVNNTLTQSISAPQYNIEQKSIKLNMITCALSIALWAPFITATLAHILLSTTRFSRLISVSTLIQFKWLSYMSSVAYLIGYLIVDHNLYRLVIQQCRKCHRKHQAHLNLSPVRSTKLKT
>BN1106_s4918B000028.mRNA-1
TGNLDGFISTYRIHIGFPATGLLIRLQYVWDTIGIIIVAIYWVTFNLNIPPEILTNPVFSSLWSSYYVAAIPIILNLTNTMLLSVDRYWAIVCFKTYRCDSLYYLSILIIIIFVWTIVKTMPIAILSYLSVNVHLIGAERITIYRKAQSILQFFLFLIAPSILICATQIHILIILYRLNRGRGTDLSSTDGTDRPKENTVDDDMRALSKSIIIMMVAFFVVRFPSYFGYILSAFGIVRPLTVQGWKIQTIVSLSVNFCINPFALIFTIKGSRGCIFQRLHSYVKMIRHWCSRCLFQRFN*
>D915_15031
MNQTSTTQQGADLKILRDVFIWLLLVCGLIANVIGVIVACLVKVGFPATRVLLRLQFFWDALGCLIVAGYWVTFNVNVPQELANGLAYRYLWSSYFLFMFGAALSSTNIMLLTIDRFWAVIYFRTYRPESKAYRITLIAVLFGYAMFVASPIFITTYYTVNTRRFGIDPLMVSLRVHSIFLFTFAYIFPATVICVMQLKILFLLRRVKCVTGTRPSSTGHVDQSSTNEMDQNVRSASVGIIIVVITFIAARFYANFIYILPNFGVLKIDVTDEWQNIGIFLYAANFLVNPFALLYTSTAVRKWSSEKCFCFLEPTRRYISHCLHRHSSK*
>scaffold5738:2490-3377
GNMFGFISTYRIEIGFPATRLLIRLQYVWDTIGIIVVAIYWITFHLDIPLAMLTNPVFSSLWSSYYVVVIFMILSSTNTVLLSIDRYWAVVWFRTYRRDSSRYRLTLITIMFVWMIVITMPAAILGYLSANVHIIGAEGIIIFRKAHSIVLFFCCVIGPSILICATQAHILVILHRLNRGRATGLSSIDSTDQTKQKTIDENTRALSKSIIVMMVAFFVVRFPFYFGYVLSAFEVIRSLTIRGWRTEMVVALSANFCVNPFVLIFTNKNLRKCIFGRLHSYMKMIRQWCSRCLPQR
>BN1106_s4451B000132.mRNA-1
MLATERYVAICHPLHSRRIRHKHRRIVVALVIVCSVLIRIPGFVLLNMSNDYMNYPNIVIFQRCYVWIVQVILFLIVPFALLTFVNLRLIQAVRRSSKLLRATYGAEVSNSCKAVPSSRPNSASEPSNQTSERRQFSKLASTYFKCRPAGRSVNHGESIGERLPHSSVQECDEMSNLDGPLPCVNNKNYRFPSTKMLSNQYAIALTLHGPSGIHLHRASREERKITVTLVCLVITFFIFQGPSVLTSVLIRFTSSSKSVIFENLLIPLSLIALAIKSDLYFFLYCWFCERFLNSLCNLFRLRKFRDWIRRVRKRYKSHADVKQSRLAFPQYQKPSLLQEFQLPHHHYGHYGKNASLYLPGSFPHNRYRHSYKPPPLPFVMDRKRRFPLLSPQMKWNWKRHKEGQIPAVKQNKLTSFHGPPTTNIHTDSELIFVPPPDSYFSKRRVVLIPDPRSHSFSRKTRQQWATFPFSEQSSTRRSVFPRRKLLRLGRRKRHMEVVRQMCSRTDASSSTATDSNGLHSGDAVIPGESVNLISSNSVGSYERWFPVGFMSNLSRASPAVVPRDTGIVSAPVSTVIDVCVHHDNSVDTELHPVTSFRTRNVQLTSQQMANFSEHDNSVSTWQ*
>D915_01187
MNNTINLSEFSLSSTMNVSKDYMQLITGDSLDVYSTTTIATTIILIIISLIGTIGNGLVLWAFRCQVSECVVSGLLIQVLAGLDMIICSIGIPATLYLDIWQGEASEFLCRAHFAIKGFIVPVSACVLVLIALERFLLICFIPGIGLSRVHLVVAFSAILLTGTLLAIPMSLHVHAVKIVKFHDVLFQPVPFDEERLESESLHLLEEFHVPVRCNKDDTFIGDTTYWYYQIVVITLFGALFLATALLYAVIFLFVWRHESLMFERYGKSKYRGYFIRIHESIGQPAKDGRKCPQVEGHFEKPKSSSEIGKKVHESRGRSMHTSQHETQASFRVEDASVNALNDLADSDLDKIRCACHCDTGDNADQISISISVHTTKHKDLSQTKLSGTCQENQAEATCAHSMQGLQIDQPIRTDLRTRNLCCCYKKSSSQNLDNRKYSMLIHKLIMADPITEHMHSNENLIPKTVESQQRTVKAVKSIEGRRKPHVYTAKNFAMIAAAFIISYTPYLVHTAMPVSKRSLTPNTDTGIWSNIGRILFYLYFANSAANPIIYSCMNRHFRCFLSKQFCAKRRATGLRIDHKPKAVVASADSKIPKQKYEHLKLYDSTFEAS*
>scaffold2512:57274-58011
EVRFPVARLLLRLQYIIDAFGCFVVTAYWVTYNIKTPPELLDGSAFSYLWSNYYVAGISSTLSSTNMMLLSIDRYWAVVWFTTYRRDSKYYRFTLMVVLWVWVILITTPTAILGYYGSHIHLIGSKVFIICLRTHAILVFLLVFLGPGILILASQIKIIILLRRHESGSAPSSLSVDRTEQSNTSATDQDMKYVSVGIICMIITFFLIRSYSFFEYLVSVFGFQQAYVFDGWKNNAIFPFSXYWAV
>D915_11592
MLGLVCLVGTLGNSLVLGVYLRQYLFPQTNRFRRKVWKTEPTTNGALCLESLSDRSAQKVIEDDCTFTRTTGTPTFFILVLACVDLLVCCFVVPLTFYMEYVEMKPPSDVWCKIHSFVCVCNTMFSALLVIAIALDRYLAICHPLHPMLTMKRAKILTAALAVFCIIYGFLGLGTIQLAPDSSDPTEMVCTDTGDLLNTTQAQKYFYLIVQKGNTASFVMAILFVLILYSLILKVVIKAHRRIRKMQEQSAFPKRQSKSNSLPQFGSVDGAADSSYGADNVPRPSRPRMRFSIRGLTESGLWREMRSASVLFVVAVVYIIVFTPSLLTANKLVTFTLIGYNSFFLNNMSNPLIYCFMSRAFRVKLQTLFSGLCSHKMSTPEEALFSQTTRKRPRSTIQTVITEHSGSPV*
>scaffold9068:24160-24519
MSGQVIAAMGIDSWSIWTNGLLSFVYCILLLLALLGNVLVITAVGTNKRLHLGARYSIASLAFTDLLMAIGTIPLASLFDYYRSTGVEREQFDGEESNPILEENALLEAQRSQRQMPATDCGITNGFPVKRNMLPFQPRICAPMRSNKERQTNRTIQGVILCFIMCCTPGVICFLVEAVQGVPMASLAKGILLCIGFANSASSFVSGTTEDSHPFCEKCRLFKLYSIDPRIQTDTDA
>BN1106_s4129B000138.mRNA-1
MAKDPPLSFTLTFFHHVKYLNECQQLNDSRIFAPPPATPQPLEESFAIFLSFVSLILNGTALKVFCVDEFERRSPNFSYGIEMFHRHPLMLDNQIHHHGTPKKTTFPRHLSGTKKSSATVGLLILSVCECTYAFGRFTFRLLMLIVPHLISPSLEHRFDQFASTKMKIQILLVLENLLFFVTDVGLLCRNWCICLITMARAEAILWPLGYRCWQRVLRTRRRFSIAFLSIWCALNFLAYLKHADYIGLLCFDSTRMHFALWMETFLMSEKQLILFELFGYHMIQTCLSWFVICVFTIVIIVRLKPWNQHGNGLFLGTEESLKLGTSLSFPHGSTAQDSALRVRHLNQIRATRIVLVIVLLFMILQFPSLISVALQCAGYVDIHSSTMRTLESVANTLIVANSIGNFFVFIFLLKRFRVMFLRTFCCCRPKS*
>scaffold163:426785-427753
NATETVYESISTPPLDTTVRLVLTVIGTMGVVVNIYAALALYQTKINSPLTKLLLYQQTVLDASFSALITSLVISDNYRPSSNIVPVHPITCYLFQSGVLSRIVRIMIVCNIVCQSIDRFWAILYPKTYRVYTKYYIASCSFVIPVYSAIASVTRVVKVTQLEGSCLEQKLQINKYCLSALESILRYAIPMFFLIMSNVLVIRKLYKLQVIKIPRIEKVTHDGHAVKKERIDNSPNLLTPTQKTILLNTFCLAIELTLSEIVAIVLTILSLCNIIRHDVTSISRVYYLVAVVFLCGLNPCVEILTIRRLRSTVMTHWQKCRSV
>BN1106_s6156B000040.mRNA-1
MNDTLSVEAIAQTRDVFEHFVFDPNNTQLIFRQHEPLLFQAILQCLDLRDLVNPQLNKKLTTSQVEQVAGMNATEVGEYLNWCDWAQVAWFPKAFHVTYDQSWQKRTASLFSTYIFPITSVLNLASLILTLFGISNVLKMSCFPETTDLFHRNNDLIHIPATWPILITYCWISITSVLTIDLKGLIFAHLPASLNPNNYDFGCRIFTYLRSVLRYAPTWLLSVMLADRAIGEFRYSRRPLPHSTPTPLLTVDDSDALVRNSSNGVENTVTATPAMPFPNDDESTVPQNSRTWCTCSPLKHFLCVYRSPIWCVGFDVISPFNFIPSERRQTSNTFGNRHIKQRSDSSAAPTRSEWFEIATGRVGGYLLVGTTVSGLCLINTHSIWLYDVDPTWKTCMLTAGNSVILGEVYPYFTQVVQSFIPHAVQICGLILLLVVFRRISSLHPHAYALASNEPSSSNGPSLKPANRRGFVQPTQVAIVLSVVGLVCEMPDHFLWLQSILQDNSFTSLGSYSVINNGTTNPGHNHNGTYSSSVNTGIVNEDSNGASGGGGSLGVGVSVGAAVNMGGATQLDTCRLLHITNELVIRLRNSCLLEMKMLDMKSTILTSVILQAWVHLRWISTFPILWLTSPQFRDSWSRMFDRFCQHIRLSNHVHVRVSNPECFHSQSARNEAADDAFSGEPSALDRQCSVAMCCCMCATDFRELIATNPSALE*
>D915_01727
MSEINETITAMNCSERYALNQTNIDPVSVNERYQTCEFLAVFFPDILTLVRCLMLIWLITGLFGNTLSLVIWTTKHQRRRNTSAIYLSALAITDLTLIFCLLNYHLERYWCVRGITSFPVLCQIYQCLSIFSQYYSTALVFGFTLERYLAVCFPFKRHKLCTHKRALFAVLCLLVICCMPMLFQAALWTFENGECTMRTSMIQDHRVTQTLTAQEVIFSLIVPLAALVLNILVLFEMRRLVHSRAAPSHSITGRNGTSLSKSSLKQRKSSAFSVTSVASVQTNANAVEAKSRESSSFTATTIMLVILSFYLIACTVPPGIVYLTQFYLTAPDDCLTAEAARQDPIWQQIISSTTVKEVIDVLCSSHYALNFFIYILTYKGFREHAVWILTCRVSKLQRVYGHKQDKLFLPRRTGPRLTSTLATPTSEEAKQLFQSNNLHSHHPPIDSSSNYIKN*
>BN1106_s2144B000269.mRNA-1
MDMDWSIEKSTTTTITTKATTEFPELTSEVARMKDPFMDATEITNCYAYLSLEELFNRCEQRSTHEKLAEISAGFAAVILVPTAILSTIGNGILIIFLLFYIRLPRRMELWGIVIAITDISFLFLTGVADAGTLLGAPWWGDSWIPVVYQSQSACKFMWTGKWFLLAFRANLLLFVTLQTVRKNRADDKRVEWVFRTCILIFIAAMMAVFQAMPALITYGLWQHHGVFSCSPDPILPGKYHRFFAVHKTVFVDGIFQCICCVLLSVLIYRQHKRTRCIVDHLRSVHLSRDTISVALVATFLRLDESCQNRRIVLSILFPMLFARVARLFFPDPNALHSDYMHTTARQARLRQLTDISLWHLVTYIEVFISGFGYLGWYMNVPAISNALHTWCKKLWFWMHHQRRLRFSRISKPTYFRKSCAAVGVRPIELNRNRSVLNLLRYLKQHLQSFYEKELLEADRLLRQNSCHFE
>D915_03393
MFLTNNTPNLSQTNDSEINQALKQNSTYAYLYDGLKKYFLQWYLPLVIALGFLGSAFCLVFLTRSHIFPKNLRIWLISICIGDFLILAMEGVWMMLKVWYGFDIRDVNDALCVLHITFSNYMFYWSAYVQCFVSMQRCYLVLKPFRVNSRLLSAKNLLLCLLLVSLFLVFPILPYAIYWRVIDGDCDPVNDEIFRLTTVFDLVFWGIIPVLLMTTSTVIIWRNLLQRRNRFNSIGNFKPTARLKSMDLSTSGNRAASFTSPKRHSVAMCRLQMRSEFNNVFKSVPRSPNNTPYVTPNSSLSVIGLPQLRRCSRGLENLKRKSTSEGSTHVTLVLICMNFVYMASVYPLIIYFLCLNFIFSSLDHDIHRFIYYLFRSFCFLNACSNWIFYCVAGGTFRKRTRRLVQLVCCRRPAGGKHQRYLESLTPKTSNAQWCVTTNRYSCSVYRQINSGVKATRLDTAASSYDLDRIGVESSNTKSVTLEVRNLLKRT
>BN1106_s1385B000135.mRNA-1
MNISKASAEHEVYLGGQSLGDDINDTFCTAEFSMRQLFQPCQIWSWRAYFAQTFTGFAACMMVPTITLGTCTGSILAYLLLFHVRRPGQMHIYATWISLFDLLLLIFVGYFHSLLSFGAPWWGIQIDLFYMRSHFWCKCYQFIRDFIFSGKNLIVFLMVSHIVQQGGVEIPNCTRPTVIHIQIVAVLALSVMISYFAALVHGLHQRAGTFMCAPDPQFDSAVHRFYARHYIILVNGLLPNLGTVCMLWLVWRRLHALELILTYMQRISWSRDPVGLITCYVERRLLDWVRNYRILLYQIGMFSLTRFSQCVVRIVEGWSTRTKIVNSRLNEAITMALINGPVFMEVVLTSFPIIIWYVHIPQIRAIFKAMWLRCMCRWTRKQQLYFRPLMTPFNYLEEAFMILSDRRMLRRNCKPVFQFLRQTERQLRLQYDTYTLMSRESQKSRPSLPDTSTTYSISSMLMHSTRFTSSERDSSYKGSVSESASYGRR*
>D915_06590
MSTFFVFHRYKAFFPLNLKLFIRTPYYKAQEHWKEKSKPQVKIRHQFFEKDPQNRESVYLGGLSLSSTYAGVVDFVFLLKLVFPCYLFLYNIATPVDAEFTKYPSQFINLDRDKPKGVTVVQTLTDGQPITGTFLGPINVREFVLTEHGISVAVVESHRLPLDAVARIILPFLLLIACLCNLFILKAAYKLSRRRLPLAIYLVYIATLDQIDLFARGTDYLVEAYGGIRLFTAVQFIDRSACQLLTMIHSGLRHLHASLLVGFAIDTLRFTCCPSAYAAVYRREWTRNVLILSAVLAITIDSQFLWTFDLSLLHTKTLHKRVVRKACECGFSTTTTLSPLFLNVIWPLIDHMWTEIIPFAACGFLGTSTLLILRLRRRCQISVSGRSTLPYVGKIHRSQTTRDMTTDGATDFAGYFKAAVYRWFDGHTIHEAPKAYGLVIITDCLFIVPRAIYYLTKYAMFSNFDLNRDGLQFSSEDEQSEHPNLVAILNAIRRADRLRPYEVPLEGVEAVIRYLSCVHVICRAAVLIHNMTALRKQIVIHWRRIERVLHWSKRRSITSPRVTCLQVNERSTGSKLSPKTTESIHLDQSTTRKVGSKRGINGNGNIKTGLKEKCIRGDEIATGITRSETGEGESANLRTHTMNVSDRTEQVSSSRSVITKPRALLRNATNHVSKSFSRSVNVTKSNADCGKPRNLVNISKPTKQLYSL*
>scaffold481:25162-25686
TINITAFILTIRVTCGFPTTQLLIVLQFVRD*LGCVVLTAYWISCKIRIPPALLAESAFSYLWSSFYVIEIVKALSSTNLMH*SFYQLWPVVWLRTYCRDSKCDLINFVIFLFILMTRLTKPTLALTYLMFHVEFILAKSIVEWQKVFVDLIF*TEFFYPNTAICVFQIKILFILHTEVLQKQPHDQHNLSNSQVQKFVIGK*DPFNLVCCHTD*FYSITRSTPFYRCAYLGSGLLNWSTIGGWKYASVFMFAVNLC
>scaffold7252:55385-56146
TGNLAGFISTYNIHIRFPATRLLIRLQYVWDTIGIIIVAIYWVTFNLNIPPVILTYPVFSSLWSSYYVAAIPIILSLTNTMLLSVDRCSAIVWFKTYRRDSL*YRSTLITIIFIWTIVITMLTAILGYVSVNVHLIGAEGITIYRKAQSILQFVLCLIGPSILICTTQTHILIILHRLNRGRGTDLSSTDGTDRPKENTVDDDMRDLSKSIIVMKRALFVVRFPSYFGYICTAFGMVRPLTVMVGRF*IHTGWR
>BN1106_s1037B000170.mRNA-1
NSLNTSQLLERCTRSFAIKEILRSCKTRNGQIIFIDLIYGLVGVSAMPTSFGGIISTGRP
RDLQAWSIVLTFFDAGSSLTTGLFYQMTNYGTPWWDGTARAPNEDSHMKCKFYRGTSEFV
CAARINLILAIIACESLARIGSFYTERKSGVTLLWILVVILVSMIQASPSVAIYNLFQRN
GAFVCAQDPIWAASYHRFYELHRLLFIDGLFQVTFAQLLSIPLWIRLYQLENITEFIRKN
FQANGVVQNVLQRICKDLTETCRNLRLILAPATIILVLRIVQAFSRYHGKTYFPGPTEVE
RNKFIRYLVIECLWHLAVVLETTLVCFSFFWWIHNVPQMREILSEKWNSMLRYTVKNTVE
VQQQQLTRIRFGRLQKKAQKVAKHVDTSLTEVLRWLIVYKQQLVTRHQVKFEAYPGQERK
LPVVTQFTYSRRQAIHTNESIANLDRILKNIQPKKSDDGSRPM
>BN1106_s6153B000107.mRNA-1
MNDAVFLSASATATVTCQTKGMIIPALMQTAAAYVWAAQVRKEASSRMKAQESDQRGLQE
STHSAKHVYINDGHRLSKQDRTLFLYRLLACCASLLVLIFSTLPQLIIGVARPLSPNTID
KLWGWCHVLTYTDASTRCFATYLIVVPFGLLFWNFIFGEILPRPQLLTDNVFAVILRASV
PIALFSFIIPVPMVAKRFVQYYDEGMTKCNGSPDGLVFMIYYDYLVTRVIPVACILVFSI
GFVLWLPRKDYGVFYEPGIFTIFSVPIILCETVIHVYHRIGLVDKLIEPNFSNFMLIAYA
LYHMSFSSTFVLATLRSVVSEIREEMRKRQMFFLNDSTEQEVEEMHGTKRQTDMIHGLQK
QFSVAFRWKPDFTEEESRTFSISPMQRLSTAASSTEPAETGVRQMSTTEAGNGKQTQVDD
AILHYAILQRSAHLKQQSKRK
>D915_09561
MEPVETFQLQSMRAGFLDDKLPQFLENAIFEGDVNTKCSRLTTLVSGTPVGQIIQAYLQP
VVIIFTLITNCVTAIVLTRPILRNPTNTLLLGIAIADLLTVLLPLPIYISSLTSNLYREQ
LTLFKGYAVSYLTTLLPTIFHTAAIWMTVLLAVQRFVYVQYPLKANSTCICQPGPIKWST
LLTVILALLFQLPQMIFLRYHNAMSFHVTHQITDPDVVVLPSRFGPIVLGELGVVKCTPL
DPRFMFTLLLCRVAFVHVIPSVLLTILTGQLIVALHRFARNRRKLLNKFKPSGTEQTITL
ANSFRSTAVNGNKGRNLGRRISRINGASSSETDSTSRMMLVVLGIFLLVELPTTACICSY
AFSIILNREVSGVFFWVSEFSFRVACLNMEQLIMMMGTVPTLPASLKGKYENC
>scaffold6132:12462-12947
PNQTINYAVGVSCTIPLIIGIVINILMFCALQAVTLSGRLTTWLLSTQMILDTLSCMSNM
LFLWVRHYPYTNYITGWIQCRIWRTQTPYWLWVTMSTCNLAWINLNRLWATVYCATYGRY
EKTYIIWTTFGTIAFSLAIVIPNMFIVEFENLSCTTMITPDQ
