# Supplementary material for: Profiling G protein-coupled receptors of Fasciola hepatica identifies orphan rhodopsins unique to phylum Platyhelminthes
Source: Int J Parasitol Drugs Drug Resist. 2018 Feb 5;8(1):87–103. doi: 10.1016/j.ijpddr.2018.01.001 (PMC6114109; doi:10.1016/j.ijpddr.2018.01.001)
Supplement: S3 Table — Flatworm-specific rhodopsins (fwRhods) in Fasciola hepatica and other flatworms. Species and genome IDs of sequences that have ≥4 transmembrane (TM) domains, lack high-scoring orthologues in non-flatworms (BLASTp score E ≥ 0.01 vs ncbi nr excluding Platyhelminthes), and show conservation of at least two of the four ubiquitous rhodopsin motifs. Each sequence is annotated for protein domains where present (Pfam HMMScan). Accessions refer to WormBase ParaSite. [file mmc3.xlsx]

## Sheet: Sheet1
Genome|Protein Stable ID	TM domains (TMHMM)	BLASTp vs ncbi-nr (excl Platyhelminthes) top scoring accession	Bitscore	E-value	HMMER HMMScan	TM2: LAxxD	TM3: (D/E)R(Y/H)	TM6: (F/Y)xxxWxP	TM7: (N/D)PxxY
clonorchis_sinensis_prjda72781|csin102640	7	EKC34183.1	46.6	0.041	No domains found	MLITS	DRF	YLAFSMP	NIVII
clonorchis_sinensis_prjda72781|csin109678	7	SKB36383.1	41.2	3.8	No domains found	QFIID	DFV	SALMGTT	HYWLY
clonorchis_sinensis_prjda72781|csin110082	6	XP_002731088.1	45.4	0.12	No domains found	QCVLD	DKL	TFGYIAT	HPLIL
clonorchis_sinensis_prjda72781|csin110930	6	ELU15195.1	42	1.7	No domains found	QTSVD	YLY	TTLFITC	RPIVS
diphyllobothrium_latum_prjeb1206|DILT_0000517801-mRNA-1	7	WP_049963805.1	42.7	0.47	No domains found	RVLSS	NRA	IIPLTAA	VPLIL
echinostoma_caproni_prjeb1207|ECPE_0000038901-mRNA-1	5	XP_782413.1	38.9	7.5	7tm_1	--MVD	DRF	TICLSIQ	NPYLE
echinostoma_caproni_prjeb1207|ECPE_0000237201-mRNA-1	4	GAU92598.1	46.2	0.024	7tm_1	-----	DRF	VTLLTVE	NPFVE
echinostoma_caproni_prjeb1207|ECPE_0000263901-mRNA-1	5	ELU05601.1	45.8	0.074	7tm_1	QCVFD	NRF	TFGFTAE	NPALE
echinostoma_caproni_prjeb1207|ECPE_0000304501-mRNA-1	7	XP_003731621.1	45.8	0.059	No domains found	QNFID	DRF	AIVLMLE	NPCLE
echinostoma_caproni_prjeb1207|ECPE_0000304601-mRNA-1	4	XP_014812600.1	38.1	9.9	No domains found	-----	DRF	AILMTIE	NPCLE
echinostoma_caproni_prjeb1207|ECPE_0000405901-mRNA-1	5	No significant similarity found			No domains found	IVMVD	EEL	AVXHISD	-----
echinostoma_caproni_prjeb1207|ECPE_0000410101-mRNA-1	7	GAU89593.1	42.7	0.74	No domains found	ETIFD	DRF	SFLFTVE	NPLLI
echinostoma_caproni_prjeb1207|ECPE_0000508001-mRNA-1	7	XP_015774012.1	44.3	0.17	No domains found	HNVFN	DRF	ALVVAIE	NSFVT
echinostoma_caproni_prjeb1207|ECPE_0000523001-mRNA-1	7	AKQ63061.1	47.8	0.019	No domains found	QIGVD	DRL	PLIPAMT	NASIM
echinostoma_caproni_prjeb1207|ECPE_0000725501-mRNA-1	7	NP_001296686.1	47.8	0.018	7tm_1	HNIFN	DRF	SMILVIE	NPFIT
echinostoma_caproni_prjeb1207|ECPE_0000818801-mRNA-1	5	XP_022095079.1	43.5	0.2	7tm_1	-----	DRF	TLILAIE	NPFIT
echinostoma_caproni_prjeb1207|ECPE_0000834701-mRNA-1	7	XP_015766980.1	46.2	0.057	7tm_1	QTVLD	DRF	TGVLLLE	NPCLT
echinostoma_caproni_prjeb1207|ECPE_0000941201-mRNA-1	7	XP_011309701.1	42	1.6	7tm_1	QNALD	DRF	TVVLMSE	NPFLT
echinostoma_caproni_prjeb1207|ECPE_0000956301-mRNA-1	6	XP_001197211.1	47.4	0.013	7tm_1	QCVLD	DRF	TFGLNVE	NPVLP
echinostoma_caproni_prjeb1207|ECPE_0000977101-mRNA-1	7	XP_022094822.1	41.6	1.8	No domains found	QNILD	DRF	TVILMTE	AGGVV
echinostoma_caproni_prjeb1207|ECPE_0001207601-mRNA-1	7	XP_020795847.1	39.7	7.8	7tm_1	QVTVD	DRF	VIGLTIE	HPFLE
echinostoma_caproni_prjeb1207|ECPE_0001229101-mRNA-1	5	XP_015772749.1	45.4	0.095	7tm_1	QNIMD	DRF	AIVLMVE	NPCLQ
echinostoma_caproni_prjeb1207|ECPE_0001431101-mRNA-1	7	XP_005104464.1	43.1	0.58	No domains found	QTVID	FYF	LWLQAGS	YPCVS
echinostoma_caproni_prjeb1207|ECPE_0001599201-mRNA-1	6	XP_001373845.1	45.4	0.059	7tm_1	HNIFN	DRY	TLTLAIE	NPFLT
Fhep_BN1106_s1984B000285.mRNA-1	7	No significant similarity found			G protein-coupled receptor, rhodopsin-like (IPR000276)	LAVVD	ERY	TVVFYFP	TTTTT
Fhep_BN1106_s2144B000269.mRNA-1	7	No significant similarity found			None predicted.	IAITD	QTV	LFPMLFA	GYLGW
Fhep_BN1106_s3601B000055.mRNA-1	7	XP_022095079.1	45.8	0.046	None predicted.	QCVLD	DRM	VFILTME	NPIVN
Fhep_BN1106_s4918B000028.mRNA-1	6	XP_014744089.1	42.4	0.7	G protein-coupled receptor, rhodopsin-like (IPR000276)	QYVWD	DRY	IIIMMVA	NPFAL
Fhep_BN1106_s6156B000040.mRNA-1	6	No significant similarity found			None predicted.	YCWIS	DRA	VVGLVLQ	TFPIL
Fhep_D915_03083	7	XP_020906543.1	45.8	0.1	G protein-coupled receptor, rhodopsin-like (IPR000276)	LVPAY	DRV	FQLLSFP	EFFLF
Fhep_D915_03393	7	No significant similarity found			G protein-coupled receptor, rhodopsin-like (IPR000276)	ICIGD	QRC	FVYMAYP	NWIFY
Fhep_D915_13002	7	XP_007069133.1	39.7	8.7	G protein-coupled receptor, rhodopsin-like (IPR000276)	MFASN	DRL	FVICALP	YLILM
Fhep_D915_13937	7	No significant similarity found			None predicted.	ICLDY	TEV	FLCFEMP	NIMIY
Fhep_scaffold163:426785-427753	7	XP_001197211.1	42.4	0.53	None predicted.	QTVLD	DRF	TFCLAIE	NPCVE
Fhep_scaffold1723:86054-86959	7	XP_019715885.1	44.7	0.13	G protein-coupled receptor, rhodopsin-like (IPR000276)	QTIYD	DRY	VFSFTVE	NPWLQ
Fhep_scaffold2512:57274-58011	5	ENN75345.1	44.7	0.085	G protein-coupled receptor, rhodopsin-like (IPR000276)	QYIID	DRY	IICMIIT	-----
Fhep_scaffold3014:121504-122538	7	No significant similarity found			7TM GPCR, serpentine receptor class x (Srx) (IPR019430)	QTVID	FYF	VWLQAAF	YPGAS
Fhep_scaffold323:27651-28547	6	XP_022089936.1	45.4	0.079	G protein-coupled receptor, rhodopsin-like (IPR000276)	QYVWD	DRY	IIVMMIA	NPFVL
Fhep_scaffold37:374515-375306	6	ETE73629.1	47.8	0.012	G protein-coupled receptor, rhodopsin-like (IPR000276)	HYLFD	DRY	TVIMTMT	EPLAL
Fhep_scaffold4204:44433-44774	6	XP_011679522.1	38.9	5.1	G protein-coupled receptor, rhodopsin-like (IPR000276)	QYL-D	DRY	IIVMMVA	NPFAL
Fhep_scaffold5322:2710-3585	6	ELU10698.1	44.3	0.18	G protein-coupled receptor, rhodopsin-like (IPR000276)	QFIWD	DRS	IIIMSVT	DPFAL
Fhep_scaffold7452:19555-20052	6	No significant similarity found			G protein-coupled receptor, rhodopsin-like (IPR000276)	QYLCD	DRF	LIIMLTT	NPLAL
opisthorchis_viverrini_prjna222628|T265_11077	7	XP_016054221.1	42.4	1.7	No domains found	QFIID	DFV	SALMGTT	HYWLY
protopolystoma_xenopodis_prjeb1201|PXEA_0002576201-mRNA-1	5	No significant similarity found			No domains found	QSMVD	FNV	-------	-----
protopolystoma_xenopodis_prjeb1201|PXEA_0002666801-mRNA-1	5	No significant similarity found			No domains found	LSMDY	SEV	FCLFQTP	NIIVY
schistocephalus_solidus_prjeb527|SSLN_0000511401-mRNA-1	7	No significant similarity found			No domains found	QSAFG	NRA	NMSLAIL	HFWLF
schistocephalus_solidus_prjeb527|SSLN_0001437101-mRNA-1	6	No significant similarity found			No domains found	LYVFI	LHV	GILFSCF	HTWCC
schistocephalus_solidus_prjeb527|SSLN_0002053201-mRNA-1	7	XP_011662097.1	39.7	7.2	No domains found	KVGLD	YYF	YLMFGFL	YPVFS
schistosoma_curassoni_prjeb519|SCUD_0000835601-mRNA-1	4	XP_006784325.1	46.6	0.027	7tm_1	MSIAH	DRV	EQEINIP	DPIPF
schistosoma_curassoni_prjeb519|SCUD_0001180801-mRNA-1	7	No significant similarity found			No domains found	LAFID	ERY	TVIFYFP	-----
schistosoma_curassoni_prjeb519|SCUD_0001747201-mRNA-1	5	No significant similarity found			No domains found	VCIEY	TEV	FLCFQTP	NIMIY
schistosoma_curassoni_prjeb519|SCUD_0001875201-mRNA-1	6	XP_020917406.1	48.5	0.01	7tm_1	SLISN	DRY	YPVFGVP	DIVLG
schistosoma_haematobium_prjna78265|A_02855	6	XP_005420654.1	48.5	0.01	7tm_1	SLISN	DRY	YAVFGVP	DIVLG
schistosoma_haematobium_prjna78265|A_03895	5	XP_001635808.1	47.8	0.035	No domains found	VCIEY	TEV	FLCFQTP	NIMIY
schistosoma_haematobium_prjna78265|A_04157	5	WP_076386767.1	41.6	2	No domains found	ICLSS	DRC	FIIIALC	DIYIY
schistosoma_haematobium_prjna78265|A_05638	6	NP_001127724.1	42.4	1.3	7tm_1	LLVAV	DRT	FLIFGLP	DLLVG
schistosoma_haematobium_prjna78265|A_07947	4	XP_013065503.1	47	0.037	7tm_1	-----	QRC	FVYMACP	NWIFY
schistosoma_japonicum_prjea34885|Sjp_0056590	6	XP_012222605.1	45.4	0.081	7tm_1	SSISN	DRF	YAVFGVP	-----
schistosoma_mansoni_prjea36577|Smp_023710.1	4	AAM18884.1	48.1	0.01	7tm_1	MAIAH	DRV	EQQINIS	DPIPF
schistosoma_mansoni_prjea36577|Smp_117340.1	5	No significant similarity found			7tm_1	MAIAH	DRV	FTCLSLP	DFFLY
schistosoma_mansoni_prjea36577|Smp_137980.1	5	XP_022302202.1	42.4	1.6	No domains found	VCIEY	TEV	FLCFQTP	NIMIY
schistosoma_mansoni_prjea36577|Smp_162980.1	7	XP_015213153.1	42.7	2	No domains found	LAFID	ERY	TVIFYFP	-----
schistosoma_margrebowiei_prjeb522|SMRZ_0000541701-mRNA-1	4	No significant similarity found			No domains found	YCIIG	DRA	LMYILIP	ILPML
schistosoma_margrebowiei_prjeb522|SMRZ_0000602501-mRNA-1	5	ETN62025.1	45.4	0.059	7tm_1	MAIAH	DRV	EQEINIP	DPIPF
schistosoma_margrebowiei_prjeb522|SMRZ_0000949101-mRNA-1	5	No significant similarity found			No domains found	VCIEY	TEV	FLCFQTP	NIMIY
schistosoma_margrebowiei_prjeb522|SMRZ_0001802201-mRNA-1	4	No significant similarity found			7tm_1	MALAH	DRV	FTCLSIP	DFFLY
schistosoma_margrebowiei_prjeb522|SMRZ_0001830201-mRNA-1	5	WP_015807251.1	41.2	2.6	No domains found	ICLSS	DRC	FIIIALC	DIYIY
schistosoma_margrebowiei_prjeb522|SMRZ_0001830401-mRNA-1	6	XP_021497109.1	48.5	0.012	7tm_1	SLISN	DRY	YAVFGVP	DIVLG
schistosoma_mattheei_prjeb523|SMTD_0000474701-mRNA-1	5	WP_076386767.1	44.3	0.34	No domains found	ICLSS	DRC	FIIIALC	DIYIY
schistosoma_mattheei_prjeb523|SMTD_0000955601-mRNA-1	4	No significant similarity found			No domains found	VCIEY	TEV	FLCFQTP	NIMIY
schistosoma_rodhaini_prjeb526|SROB_0000994701-mRNA-1	7	No significant similarity found			No domains found	-----	DRA	LMNLLIP	TLPIL
schistosoma_rodhaini_prjeb526|SROB_0001125301-mRNA-1	4	AAM18884.1	47.8	0.012	7tm_1	MAIAH	DRV	EQQINIS	DPIPF
schistosoma_rodhaini_prjeb526|SROB_0001137201-mRNA-1	5	XP_022302202.1	42.4	1.8	No domains found	VCIEY	TEV	FLCFQTP	NIMIY
trichobilharzia_regenti_prjeb4662|TRE_0000048201-mRNA-1	7	No significant similarity found			7tm_1	LAFVD	ERY	TVVFYFP	-----
trichobilharzia_regenti_prjeb4662|TRE_0000301801-mRNA-1	5	PAV56722.1	48.5	0.012	No domains found	VCIEY	TEV	FLCFQTP	NIMIY
trichobilharzia_regenti_prjeb4662|TRE_0001051301-mRNA-1	6	XP_018410731.1	42.4	1.2	7tm_1	SIISN	DRC	YALFGVP	DIALS
