# Supplementary material for: Profiling G protein-coupled receptors of Fasciola hepatica identifies orphan rhodopsins unique to phylum Platyhelminthes
Source: Int J Parasitol Drugs Drug Resist. 2018 Feb 5;8(1):87–103. doi: 10.1016/j.ijpddr.2018.01.001 (PMC6114109; doi:10.1016/j.ijpddr.2018.01.001)
Supplement: S4 Table — Rhodopsin ubiquitous motifs and ligand binding domains for ACh, NPF/Y 5-HT, octopamine. Note data are in individual tabs. Rhodopsin: Sequence motifs extracted from alignment of F. hepatica rhodopsins, corresponding to ubiquitous rhodopsin motifs of TMs 2, 3, 6 and 7; Acetylcholine, NPF, 5-HT, Octopamine: Amino acids extracted from alignment of F. hepatica rhodopsins with mutationally or structurally-characterised GPCRs (comparators). Summary: Percent identity of ACh, NPF, 5-HT and Oct receptor LBDs, indicating most conserved LBD sequences showing at least 75% identity. [file mmc4.xlsx]

## Sheet: Rhodopsin
	TM2	TM3	TM6	TM7
Rhodopsin Accession	LAxxD	DRY	FxxxWxP	NPxxY
BN1106_s1001B000174	LALSD	DRC	-------	-----
BN1106_s1016B000108	LALAD	ERY	FLLCWLP	NPIIY
BN1106_s1085B000091	LAVSD	DRY	FVLCWIP	NPFLY
BN1106_s10B000515	LAVSD	DRY	FCLCWVP	---AY
BN1106_s1255B000312	-----	DRY	FAICWLP	NPIIY
BN1106_s1278B000107	MSVAT	DTY	SIALWAP	YLIGY
BN1106_s1280B000188	LAVVD	ERA	FLITTAP	NFYLY
BN1106_s1362B000183	LCFAN	DRL	FFSLTAP	TPGLY
BN1106_s1385B000135	ISLFD	SHI	FMVVTFP	TPFNY
BN1106_s1436B000114	LAVAD	DRY	FMLCWLP	NPMIY
BN1106_s1566B000115	LHASQ	DRY	FFICQTP	NLLPY
BN1106_s161B000174	QSFTD	ERT	FVMCRAP	DTIVY
BN1106_s1703B000178	LAVAD	DRF	FGISWLP	NPILY
BN1106_s1800B000043	LAVCD	ERW	YLVCELP	NFFIY
BN1106_s1913B000092	LAVTD	DRY	FIICWTP	NPFCY
BN1106_s1984B000285	LAVVD	ERY	FYATLFP	NVFIY
BN1106_s19B000334	LSVAD	DRV	YGLSQLP	NPFIY
BN1106_s2017B000123	LAVAD	DRY	FLMSWTP	NPFVY
BN1106_s2017B000126	LAISD	ERY	FLMSWSP	NPFVY
BN1106_s2126B000359	QAAVD	DRC	QVIACLP	NPIAY
BN1106_s2144B000269	IAITD	QT-	FLLDEFP	NALLW
BN1106_s2145B000022	MSVAD	ERY	FIAGQIP	NFFVY
BN1106_s2188B000064	LAVSD	ERY	FTLYWMP	MIVLY
BN1106_s2273B000041	LAVSD	FRV	FMITLLP	-----
BN1106_s258B000277	LAVCD	ERF	FIACQLP	NFVVY
BN1106_s2682B000166	LSASD	ERW	FGACWFP	NPILY
BN1106_s2834B000232	LPISK	DRY	FILCWFP	NPILY
BN1106_s284B000285	LAVAD	ERW	FFICYLP	NPVIY
BN1106_s2967B000104	LAVSD	DRF	FVICWIP	NPFLY
BN1106_s3137B000066	LAITN	DRF	FILCWMP	NPVIY
BN1106_s3169B000088	LALSD	DRL	FILAWLP	NPVLY
BN1106_s316B000427	LAVSD	FRL	YIITYLP	NFILY
BN1106_s3204B000090	LALAD	VRY	FLLFTAP	NFFLY
BN1106_s3332B000064	IAVAH	DRV	FSVLTVP	EFPTF
BN1106_s3332B000065	ISVAQ	DRL	FLFFTFP	FPVLF
BN1106_s3601B000055	QCVLD	DRM	HTLIEIP	NPIVN
BN1106_s362B000177	LAFSD	DRY	FCLCWLP	---MF
BN1106_s3778B000020	LAVSD	NRL	FGICWLP	NPLIY
BN1106_s4129B000138	LSVCE	ARA	FMILQFP	NFFVF
BN1106_s4244B000034	LCVCE	ARA	FLVLEFA	NFIVF
BN1106_s4451B000132	-----	ERY	FFIFQGP	NLFLY
BN1106_s46B000392	LGIVD	ERF	FYLTTLA	KFPIY
BN1106_s4918B000028	QYVWD	DRY	FFVVRFP	NPFAL
BN1106_s494B000132	LSIIE	YRY	FFILETP	NAFVY
BN1106_s504B000398	LSVAN	DHY	SIALWTP	---AY
BN1106_s51B000259	LAVAD	ERY	FLIGQIP	HFFLY
BN1106_s545B000172	LSIAD	DRL	YAVSQLP	NPFIY
BN1106_s6141B000027	LAISD	DRV	YLLFTFP	NGYVY
BN1106_s6156B000040	VLTID	DRL	GLVCEMP	FPILW
BN1106_s802B000072	LAVAD	DRY	YIVAFLP	NPIVY
BN1106_s817B000144	LSAAD	ERY	FLLLNIP	NFFLY
BN1106_s81B000700	LALSD	DRY	FTLCWLP	NPIIY
BN1106_s923B000146	LAVTD	SRF	WCVCWLP	NPIVY
BN1106_s92B000566	RVICD	NRS	FVFSWSP	GPILL
BN1106_s9538B000020	MFCMD	ERF	-------	NPK--
BN1106_s9731B000006	LAGAD	DRF	--L----	SPIT-
D915_00019	RSVVD	ERA	FLITTLA	NFYLF
D915_00277	LAISD	DRY	---L---	RGVVY
D915_00383	LAICD	ERF	FCIFTLP	NFFLY
D915_00618	LAVSD	DRL	FVICWTP	PPVLT
D915_00619	-----	---	FFIFWTP	DPIVY
D915_00814	LAVTD	DRF	FVLCWTP	NPFCY
D915_01126	VAVID	ERY	FVLLQLP	NFVFY
D915_01187	LAGLD	ERF	FIISYTP	NPIIY
D915_01691	LACAD	DQY	--FCWVP	NPVVC
D915_01727	LAITD	ERY	LIACTVP	NFFIY
D915_01742	LALNN	-R-	SILTWLA	APISY
D915_01850	LAAAD	ERY	FIFCWLP	NPFIY
D915_01876	LAFND	DRW	FLVSYLP	NPVIY
D915_01953	QAVCD	ERF	YVAC-IS	NPYIY
D915_01954	LSVND	ERW	YAFLSRP	SAWLY
D915_02221	ITVSD	ERL	TLIT-NP	NWIFY
D915_02595	QLAFD	DRI	FLITHAY	NPLIM
D915_02596	QFIFD	DRL	FVITHAY	NPVIV
D915_02972	LALSD	DRF	FILCWIP	NPILY
D915_03083	LVPAY	DRV	FQLLSFP	EFFLF
D915_03393	ICIGD	QRC	YMASVYP	NWIFY
D915_03535	QAIAA	DAY	IIVGWSP	LPCLL
D915_04042	QSLVD	DRF	LVLGHAY	SPCVL
D915_05097	LALAD	VRY	FLLFTAP	NFFLY
D915_05109	MCITD	ERV	HFAFTMP	HFFIY
D915_05265	LATED	QRY	FIVFETP	NFFVY
D915_05331	LKMTG	DDQ	YIVCWCP	NPIIF
D915_05571	LAISN	DRL	FLLLYMP	NFPLY
D915_05578	LAVAD	DRY	FVLCWLP	NPIIY
D915_05591	LAVSD	DRY	FVLCWTP	NPVLY
D915_05685	LAISD	DRF	FGLSWLP	NPVLY
D915_06018	LAVAD	ERF	FIGCWLP	NPIIY
D915_06342	IALVD	FRY	FVITEAP	NFILY
D915_06456	LAVAD	FRY	VLVVELP	NFVIY
D915_06590	IATLD	DTL	FI---VP	RPYVH
D915_06722	LTAFE	ARC	FILFEAP	NVIIY
D915_07944	QYVWD	DRY	FFVIRVP	NPFVL
D915_08094	LAISD	DRY	FVTCYLP	NPVVY
D915_08505	LAIAD	DRY	FMICWLP	NPVLY
D915_09446	LALSD	DRC	KLVSSLP	NIVIY
D915_10580	MSIFD	NRL	LLILKVP	KPTVC
D915_11592	LACVD	DRY	YIIVFTP	NPLIY
D915_12026	QLAFD	DRI	FLITHAY	NPLIM
D915_12873	QCIVD	DRL	ILTFHAL	NPCLS
D915_13002	MFASN	DRL	FVICALP	RDVIY
D915_13858	QLAFD	DRI	FLITHAY	NPLIM
D915_13937	LSTSE	ART	FLCFEMP	NIMIY
D915_14531	LAVAD	DRL	FFISWTP	NPIVY
D915_15031	QFFWD	DRF	FIAARFY	NPFAL
D915_15811	QLCVD	DRL	LLILHAY	NPVIM
scaffold10293:7824-8801	LAVSD	DHL	-------	-----
scaffold10464:3938-5122	LALSD	DRL	FIMCWSP	-----
scaffold12060:5559-6182	LAIAD	DRL	-------	-----
scaffold1469:78871-80310	LAVSD	DRL	FVLCWSV	NPVIF
scaffold163:426785-427753	QTVLD	DRF	LTLSEIV	NPCVE
scaffold172:177535-178566	LAVSD	DRL	FVICWTP	NPIVY
scaffold1723:86054-86959	QTIYD	DRY	FTVE-LT	NPWLQ
scaffold2170:108498-109040	QSVAD	DRV	FTIC--P	NPIIL
scaffold2388:95753-97060	LALSD	DRL	FIIFWAP	NPIIY
scaffold2512:57274-58011	QYIID	DRY	FFLIRSY	-----
scaffold265:189063-189896	QYLFD	DRY	YLFGRAS	EPLAL
scaffold2955:106290-107285	LALAD	DRL	-------	-----
scaffold2956:104514-104984	LAVAD	DRL	-------	-----
scaffold3014:121504-122538	QTVID	FYF	FS---FP	---IY
scaffold323:27651-28547	QYVWD	DRY	FFVVKFP	NPFVL
scaffold3244:42541-43299	QCAFD	DHA	-------	---MY
scaffold37:374515-375306	HYLFD	DRY	YFFSRVF	EPLAL
scaffold4074:42842-43729	QYVWD	DRY	FFVVRFP	NPFVL
scaffold4144:10474-11592	LALSD	DRL	FLNTYIP	NPIRI
scaffold4204:44433-44774	QYL-D	DRY	FFVVRFP	NPFAL
scaffold481:25162-25686	QFVRD	YQL	FYITRTP	-----
scaffold5061:86104-86787	LVLSD	DRL	-------	-----
scaffold5322:2710-3585	QFIWD	DRS	FLGARVY	DPFAL
scaffold5738:2490-3377	QYVWD	DRY	FFVVRFP	NPFVL
scaffold6913:25249-25794	LAVSD	DRL	-------	-----
scaffold7252:55385-56146	QYVWD	DRC	LFVVRFP	---VG
scaffold7452:19555-20052	QYLCD	DRF	YFVSRVL	NPLAL
scaffold8392:274-1260	LAIAD	DRL	-------	-----
scaffold9068:24160-24519	LAFTD	ER-	FIMCCTP	SFVLY

## Sheet: Acetylcholine
Comparator accession	Ligand-interacting residues					Score	% identity
SmGAR_Smp_145540 (incl. introns)	D230	Y231	Y869	Y898	N_H870	5	100
Rhodopsin Accession	LBD conservation
BN1106_s1001B000174	Y	S	-	-	-	0	0
BN1106_s1016B000108	D	V	F	F	F	1	20
BN1106_s1085B000091	M	G	L	H	H	1	20
BN1106_s10B000515	D	V	F	-	F	1	20
BN1106_s1255B000312	T	A	Y	Y	Q	2	40
BN1106_s1278B000107	E	T	F	Q	I	0	0
BN1106_s1280B000188	G	V	V	E	V	0	0
BN1106_s1362B000183	V	C	Y	V	F	1	20
BN1106_s1385B000135	R	D	I	R	I	0	0
BN1106_s1436B000114	D	V	F	L	F	1	20
BN1106_s1566B000115	-	-	A	N	A	0	0
BN1106_s161B000174	-	-	R	-	A	0	0
BN1106_s1703B000178	M	Y	I	N	H	2	40
BN1106_s1800B000043	G	M	Y	N	Q	1	20
BN1106_s1913B000092	D	F	Y	Y	H	4	80
BN1106_s1984B000285	R	N	L	H	L	0	0
BN1106_s19B000334	Q	G	R	S	H	1	20
BN1106_s2017B000123	G	G	Y	V	A	1	20
BN1106_s2017B000126	S	G	Y	G	A	1	20
BN1106_s2126B000359	R	K	Y	V	S	1	20
BN1106_s2144B000269	K	W	-	L	-	0	0
BN1106_s2145B000022	A	V	Q	N	S	0	0
BN1106_s2188B000064	T	E	S	T	T	0	0
BN1106_s2273B000041	Q	N	-	-	-	0	0
BN1106_s258B000277	G	L	A	N	M	0	0
BN1106_s2682B000166	Q	Y	Y	R	R	2	40
BN1106_s2834B000232	D	V	F	L	F	1	20
BN1106_s284B000285	Q	H	V	H	H	1	20
BN1106_s2967B000104	M	G	L	H	N	1	20
BN1106_s3137B000066	D	I	Y	I	F	2	40
BN1106_s3169B000088	Q	A	L	L	H	1	20
BN1106_s316B000427	Q	N	Q	D	S	0	0
BN1106_s3204B000090	V	T	F	L	G	0	0
BN1106_s3332B000064	P	K	I	K	I	0	0
BN1106_s3332B000065	P	K	L	R	T	0	0
BN1106_s3601B000055	F	L	L	V	M	0	0
BN1106_s362B000177	D	V	F	-	F	1	20
BN1106_s3778B000020	Q	L	S	H	Y	0	0
BN1106_s4129B000138	E	N	S	N	L	0	0
BN1106_s4244B000034	Q	N	A	N	F	0	0
BN1106_s4451B000132	-	-	S	S	V	0	0
BN1106_s46B000392	Y	Y	M	E	A	1	20
BN1106_s4918B000028	Y	V	S	F	Y	0	0
BN1106_s494B000132	-	-	A	N	F	0	0
BN1106_s504B000398	E	T	Y	Q	I	1	20
BN1106_s51B000259	G	N	Q	Q	A	0	0
BN1106_s545B000172	Q	G	R	H	H	1	20
BN1106_s6141B000027	G	S	V	R	S	0	0
BN1106_s6156B000040	R	S	D	I	H	1	20
BN1106_s802B000072	N	N	A	-	M	0	0
BN1106_s817B000144	S	Y	Y	R	L	2	40
BN1106_s81B000700	D	V	F	L	F	1	20
BN1106_s923B000146	V	Q	T	Q	H	1	20
BN1106_s92B000566	M	L	T	M	H	1	20
BN1106_s9538B000020	A	Y	-	-	-	1	20
BN1106_s9731B000006	D	V	-	-	-	1	20
D915_00019	G	V	I	E	V	0	0
D915_00277	D	I	R	R	Q	1	20
D915_00383	G	N	S	N	A	0	0
D915_00618	F	V	I	-	M	0	0
D915_00619	-	-	L	F	M	0	0
D915_00814	D	Y	Y	Y	H	5	100
D915_01126	A	N	S	N	T	0	0
D915_01187	K	G	Y	F	L	1	20
D915_01691	D	I	F	Y	I	2	40
D915_01727	S	I	P	D	G	0	0
D915_01742	-	-	L	Q	G	0	0
D915_01850	D	V	F	T	F	1	20
D915_01876	K	A	S	F	L	0	0
D915_01953	F	L	D	M	A	0	0
D915_01954	F	S	L	T	G	0	0
D915_02221	I	L	L	N	F	0	0
D915_02595	T	I	Y	I	T	1	20
D915_02596	S	L	K	T	V	0	0
D915_02972	D	V	F	T	T	1	20
D915_03083	S	E	L	K	V	0	0
D915_03393	S	N	L	R	I	0	0
D915_03535	D	T	F	D	I	1	20
D915_04042	S	L	D	V	M	0	0
D915_05097	V	T	F	S	G	0	0
D915_05109	F	T	I	V	V	0	0
D915_05265	L	S	T	L	T	0	0
D915_05331	R	E	F	-	M	0	0
D915_05571	S	N	M	R	V	0	0
D915_05578	D	I	F	T	F	1	20
D915_05591	F	G	W	K	C	0	0
D915_05685	Q	G	L	L	N	1	20
D915_06018	D	V	F	T	F	1	20
D915_06342	S	I	Q	D	G	0	0
D915_06456	A	A	Q	D	G	0	0
D915_06590	H	S	R	S	A	0	0
D915_06722	-	-	I	K	F	0	0
D915_07944	Y	V	F	F	Y	0	0
D915_08094	D	I	F	E	F	1	20
D915_08505	D	V	F	T	F	1	20
D915_09446	Y	S	Q	D	S	0	0
D915_10580	M	L	K	D	F	0	0
D915_11592	C	V	S	Y	L	1	20
D915_12026	S	I	Y	I	T	1	20
D915_12873	Q	L	E	V	T	0	0
D915_13002	Y	S	Q	D	S	0	0
D915_13858	S	I	Y	I	T	1	20
D915_13937	-	-	S	D	F	0	0
D915_14531	M	T	L	F	M	0	0
D915_15031	F	L	A	F	N	1	20
D915_15811	N	L	E	I	A	0	0
scaffold10293:7824-8801	F	I	-	-	-	0	0
scaffold10464:3938-5122	T	V	-	-	-	0	0
scaffold12060:5559-6182	V	L	-	-	-	0	0
scaffold1469:78871-80310	S	I	S	L	V	0	0
scaffold163:426785-427753	V	L	A	L	I	0	0
scaffold172:177535-178566	F	V	I	-	M	0	0
scaffold1723:86054-86959	P	I	S	-	L	0	0
scaffold2170:108498-109040	L	F	V	V	G	0	0
scaffold2388:95753-97060	I	I	G	L	V	0	0
scaffold2512:57274-58011	Y	V	S	W	F	0	0
scaffold265:189063-189896	Y	V	I	-	Q	0	0
scaffold2955:106290-107285	I	T	-	-	-	0	0
scaffold2956:104514-104984	F	I	-	-	-	0	0
scaffold3014:121504-122538	A	L	A	V	V	0	0
scaffold323:27651-28547	Y	V	P	F	Y	0	0
scaffold3244:42541-43299	S	L	-	-	-	0	0
scaffold37:374515-375306	F	A	T	-	H	1	20
scaffold4074:42842-43729	Y	V	F	F	Y	0	0
scaffold4144:10474-11592	R	I	E	-	V	0	0
scaffold4204:44433-44774	Y	V	S	F	Y	0	0
scaffold481:25162-25686	Y	V	P	L	F	0	0
scaffold5061:86104-86787	V	I	-	-	-	0	0
scaffold5322:2710-3585	F	P	S	F	H	1	20
scaffold5738:2490-3377	Y	V	F	F	Y	0	0
scaffold6913:25249-25794	F	V	-	-	-	0	0
scaffold7252:55385-56146	Y	V	S	-	Y	0	0
scaffold7452:19555-20052	G	A	P	I	G	0	0
scaffold8392:274-1260	A	L	-	-	-	0	0
scaffold9068:24160-24519	-	-	G	L	V	0	0

## Sheet: NPF_Y
Comparator accession	Ligand-interacting residues									Score	% identity
AAA599220	Y100	W106	C113	Q120	V126	W163	Q219	N283	D287	9
AAT81602	E	W	C	Q	V	W	Q	N	D	9
Rhodopsin Accession	LBD conservation
BN1106_s1001B000174	S	F	C	Y	L	V	-	-	-	1	11.1111
BN1106_s1016B000108	M	W	C	D	A	W	S	Y	N	3	33.3333
BN1106_s1085B000091	A	W	C	M	V	W	Q	W	D	6	66.6667
BN1106_s10B000515	K	W	C	D	A	W	A	A	-	3	33.3333
BN1106_s1255B000312	-	W	C	T	I	W	M	F	R	3	33.3333
BN1106_s1278B000107	F	-	C	E	S	W	A	T	I	2	22.2222
BN1106_s1280B000188	R	W	C	G	F	F	Y	K	G	2	22.2222
BN1106_s1362B000183	Q	W	C	V	A	W	A	S	P	3	33.3333
BN1106_s1385B000135	H	W	C	R	G	L	V	H	A	2	22.2222
BN1106_s1436B000114	N	W	C	D	A	W	A	A	P	3	33.3333
BN1106_s1566B000115	-	Y	-	-	T	N	V	H	A	0	0
BN1106_s161B000174	T	W	C	-	L	W	G	L	W	3	33.3333
BN1106_s1703B000178	I	W	C	M	C	W	G	F	Y	3	33.3333
BN1106_s1800B000043	R	W	-	G	M	A	I	Q	L	1	11.1111
BN1106_s1913B000092	Y	W	C	D	T	W	Y	M	G	4	44.4444
BN1106_s1984B000285	H	W	T	R	C	W	-	H	-	2	22.2222
BN1106_s19B000334	E	W	C	Q	V	W	Q	Y	Y	7	77.7778
BN1106_s2017B000123	S	W	C	G	A	W	G	S	M	3	33.3333
BN1106_s2017B000126	A	W	C	S	A	W	G	C	G	3	33.3333
BN1106_s2126B000359	K	W	A	R	A	W	S	Y	L	2	22.2222
BN1106_s2144B000269	-	W	C	-	-	A	V	-	D	3	33.3333
BN1106_s2145B000022	R	F	T	A	A	T	V	Y	A	0	0
BN1106_s2188B000064	D	W	C	T	V	-	A	Y	P	3	33.3333
BN1106_s2273B000041	F	-	C	Q	T	L	I	-	-	2	22.2222
BN1106_s258B000277	M	W	-	G	A	V	M	N	G	2	22.2222
BN1106_s2682B000166	Y	W	C	Q	V	W	F	V	R	6	66.6667
BN1106_s2834B000232	-	W	C	D	A	W	A	A	P	3	33.3333
BN1106_s284B000285	E	W	C	Q	V	W	L	E	N	6	66.6667
BN1106_s2967B000104	S	W	C	M	V	W	Q	L	D	6	66.6667
BN1106_s3137B000066	Y	-	C	D	A	W	S	N	A	4	44.4444
BN1106_s3169B000088	R	W	C	Q	V	W	Q	N	D	8	88.8889
BN1106_s316B000427	F	-	L	Q	F	F	I	L	H	1	11.1111
BN1106_s3204B000090	Q	Y	T	V	V	Y	T	H	K	1	11.1111
BN1106_s3332B000064	D	W	C	P	I	Y	A	I	Q	2	22.2222
BN1106_s3332B000065	D	W	C	P	I	Y	T	I	Q	2	22.2222
BN1106_s3601B000055	-	F	C	F	M	P	R	-	F	1	11.1111
BN1106_s362B000177	E	W	C	D	A	W	A	Q	-	4	44.4444
BN1106_s3778B000020	Q	W	C	Q	A	W	L	F	D	5	55.5556
BN1106_s4129B000138	E	-	I	E	V	W	Q	V	C	4	44.4444
BN1106_s4244B000034	N	W	I	Q	I	F	Q	I	Y	3	33.3333
BN1106_s4451B000132	-	-	-	-	-	I	F	S	R	0	0
BN1106_s46B000392	S	W	C	Y	L	T	F	M	N	2	22.2222
BN1106_s4918B000028	-	W	S	Y	L	F	F	Y	A	1	11.1111
BN1106_s494B000132	N	W	C	-	A	I	Q	K	P	3	33.3333
BN1106_s504B000398	L	-	C	E	V	W	A	K	V	3	33.3333
BN1106_s51B000259	R	W	T	G	L	A	V	Y	K	1	11.1111
BN1106_s545B000172	A	W	C	Q	L	W	Q	Y	V	5	55.5556
BN1106_s6141B000027	D	F	C	G	T	M	T	L	A	1	11.1111
BN1106_s6156B000040	-	-	C	R	A	W	Q	W	I	3	33.3333
BN1106_s802B000072	I	W	C	N	F	V	S	A	L	2	22.2222
BN1106_s817B000144	Y	W	F	S	M	F	V	W	S	2	22.2222
BN1106_s81B000700	Y	W	C	D	A	W	A	Q	P	3	33.3333
BN1106_s923B000146	Q	W	C	V	S	W	T	N	N	4	44.4444
BN1106_s92B000566	T	W	C	M	L	V	I	N	K	3	33.3333
BN1106_s9538B000020	L	W	C	A	L	T	S	-	-	2	22.2222
BN1106_s9731B000006	E	W	C	D	A	W	S	-	-	4	44.4444
D915_00019	R	W	C	G	L	T	Y	K	Q	2	22.2222
D915_00277	K	W	C	D	A	W	S	S	I	3	33.3333
D915_00383	R	Y	L	G	M	F	V	H	E	0	0
D915_00618	F	W	C	F	A	W	G	Y	A	3	33.3333
D915_00619	-	-	-	-	-	-	A	Y	A	0	0
D915_00814	Y	W	C	D	T	W	Y	I	G	4	44.4444
D915_01126	-	W	T	-	T	V	F	F	S	1	11.1111
D915_01187	L	W	C	K	V	L	T	M	R	3	33.3333
D915_01691	T	W	C	D	A	W	G	H	A	3	33.3333
D915_01727	-	W	C	S	Y	L	S	Y	F	2	22.2222
D915_01742	T	-	-	-	-	-	G	A	G	0	0
D915_01850	E	W	C	D	A	W	S	N	S	5	55.5556
D915_01876	-	W	C	K	V	Y	F	S	G	3	33.3333
D915_01953	W	W	C	F	L	L	I	Y	R	2	22.2222
D915_01954	-	W	C	F	A	C	S	R	G	2	22.2222
D915_02221	L	-	C	I	S	I	F	F	G	1	11.1111
D915_02595	S	-	C	T	L	F	G	T	T	1	11.1111
D915_02596	D	W	C	S	L	F	G	F	A	1	11.1111
D915_02972	N	W	C	D	A	W	S	Y	G	3	33.3333
D915_03083	D	W	C	S	V	Y	S	I	Q	3	33.3333
D915_03393	-	W	C	S	W	L	W	F	N	2	22.2222
D915_03535	G	-	C	D	L	W	A	T	G	2	22.2222
D915_04042	Y	M	C	S	M	I	I	Y	S	2	22.2222
D915_05097	K	V	T	V	V	Y	T	H	K	1	11.1111
D915_05109	-	W	C	F	L	T	Y	Y	E	2	22.2222
D915_05265	Y	Y	-	L	A	I	G	I	S	1	11.1111
D915_05331	E	Y	S	R	S	L	V	N	T	2	22.2222
D915_05571	D	Y	C	S	T	Y	T	V	L	1	11.1111
D915_05578	T	W	C	D	A	Y	S	Y	A	2	22.2222
D915_05591	Y	-	C	F	I	I	Y	S	E	2	22.2222
D915_05685	Q	W	C	Q	V	W	Q	N	E	7	77.7778
D915_06018	H	W	C	D	A	W	S	N	A	4	44.4444
D915_06342	Y	-	V	S	I	V	V	N	A	2	22.2222
D915_06456	Y	W	-	A	L	T	F	V	Q	2	22.2222
D915_06590	Q	-	C	H	L	-	T	Y	N	1	11.1111
D915_06722	T	-	C	-	A	I	Q	V	R	2	22.2222
D915_07944	-	W	R	Y	L	F	C	Y	A	1	11.1111
D915_08094	Q	W	C	D	T	W	T	Y	V	3	33.3333
D915_08505	Y	W	C	D	A	W	S	Y	A	4	44.4444
D915_09446	S	F	C	Y	L	V	S	Y	F	1	11.1111
D915_10580	E	Y	V	M	V	V	Q	H	T	3	33.3333
D915_11592	M	-	C	C	F	A	S	A	F	1	11.1111
D915_12026	D	-	C	S	L	F	G	A	T	1	11.1111
D915_12873	Y	W	C	Q	L	V	A	Y	S	4	44.4444
D915_13002	Y	F	C	Y	L	V	S	Y	Y	2	22.2222
D915_13858	D	-	C	S	L	F	G	A	T	1	11.1111
D915_13937	F	-	C	-	S	L	Q	V	H	2	22.2222
D915_14531	I	W	C	M	A	W	A	Y	A	3	33.3333
D915_15031	-	W	R	F	L	F	A	Y	N	1	11.1111
D915_15811	S	W	C	N	L	V	A	Y	N	2	22.2222
scaffold10293:7824-8801	F	W	C	F	A	W	G	-	-	3	33.3333
scaffold10464:3938-5122	F	W	C	T	A	W	G	-	-	3	33.3333
scaffold12060:5559-6182	I	W	C	V	A	W	S	-	-	3	33.3333
scaffold1469:78871-80310	I	W	C	S	V	W	G	F	A	4	44.4444
scaffold163:426785-427753	-	Y	C	V	M	P	R	-	L	1	11.1111
scaffold172:177535-178566	F	W	C	F	A	W	G	Y	A	3	33.3333
scaffold1723:86054-86959	F	W	-	P	L	I	R	F	N	1	11.1111
scaffold2170:108498-109040	T	W	C	L	L	C	Y	Y	T	2	22.2222
scaffold2388:95753-97060	F	W	C	I	A	W	G	F	A	3	33.3333
scaffold2512:57274-58011	-	W	S	Y	L	W	V	Y	V	2	22.2222
scaffold265:189063-189896	Y	-	C	Y	L	W	G	I	S	3	33.3333
scaffold2955:106290-107285	F	W	C	I	A	W	G	-	-	3	33.3333
scaffold2956:104514-104984	F	W	C	F	A	W	-	-	-	3	33.3333
scaffold3014:121504-122538	Q	-	C	A	I	S	N	M	K	1	11.1111
scaffold323:27651-28547	-	W	S	Y	L	F	C	Y	A	1	11.1111
scaffold3244:42541-43299	Y	L	C	S	C	I	I	-	-	2	22.2222
scaffold37:374515-375306	Y	-	C	F	L	W	G	V	S	3	33.3333
scaffold4074:42842-43729	-	W	S	Y	L	F	C	Y	A	1	11.1111
scaffold4144:10474-11592	L	W	C	R	A	W	A	-	-	3	33.3333
scaffold4204:44433-44774	-	W	S	Y	L	F	L	H	A	1	11.1111
scaffold481:25162-25686	-	W	S	Y	L	F	E	C	G	1	11.1111
scaffold5061:86104-86787	F	W	C	V	S	W	G	-	-	3	33.3333
scaffold5322:2710-3585	-	W	Q	F	L	F	A	Y	A	1	11.1111
scaffold5738:2490-3377	-	W	S	Y	L	F	C	Y	A	1	11.1111
scaffold6913:25249-25794	F	C	C	F	A	W	G	-	-	2	22.2222
scaffold7252:55385-56146	-	W	S	Y	L	F	C	Y	A	1	11.1111
scaffold7452:19555-20052	-	W	I	G	L	I	N	L	A	1	11.1111
scaffold8392:274-1260	C	W	C	A	A	W	S	-	-	3	33.3333
scaffold9068:24160-24519	F	-	-	-	-	-	-	F	A	0	0

## Sheet: 5-HT
Comparator accession	Ligand-interacting residues										Score	% identity
Hs5HT1A_NP_000515	D82	C109	D116	D133	R134	Y135	C187	S199	T200	N386	10	100
Rhodopsin Accession	LBD conservation
BN1106_s1001B000174	D	C	Y	D	R	C	C	-	-	-	5	50
BN1106_s1016B000108	D	C	D	E	R	Y	C	S	S	F	7	70
BN1106_s1085B000091	D	C	M	D	R	Y	C	T	F	H	6	60
BN1106_s10B000515	D	C	D	D	R	Y	C	A	T	-	8	80
BN1106_s1255B000312	-	C	T	D	R	Y	C	L	F	Y	5	50
BN1106_s1278B000107	T	C	E	D	T	Y	C	R	T	K	5	50
BN1106_s1280B000188	D	C	G	E	R	A	C	D	A	E	4	40
BN1106_s1362B000183	N	C	V	D	R	L	C	Y	F	V	4	40
BN1106_s1385B000135	D	C	R	S	H	I	C	-	-	M	3	30
BN1106_s1436B000114	D	C	D	D	R	Y	C	S	T	L	9	90
BN1106_s1566B000115	-	-	-	D	R	Y	T	W	N	N	4	40
BN1106_s161B000174	D	C	L	E	R	T	-	S	A	L	4	40
BN1106_s1703B000178	D	C	M	D	R	F	C	F	F	N	6	60
BN1106_s1800B000043	D	S	G	E	R	W	C	G	Y	N	4	40
BN1106_s1913B000092	D	C	D	D	R	Y	C	L	I	Y	7	70
BN1106_s1984B000285	D	T	R	E	R	Y	C	T	L	H	4	40
BN1106_s19B000334	D	C	Q	D	R	V	C	L	M	S	5	50
BN1106_s2017B000123	D	C	G	D	R	Y	C	M	Y	V	6	60
BN1106_s2017B000126	D	C	S	E	R	Y	C	L	Y	G	5	50
BN1106_s2126B000359	D	A	R	D	R	C	S	A	V	V	3	30
BN1106_s2144B000269	D	C	K	Q	T	-	C	A	V	H	3	30
BN1106_s2145B000022	D	C	A	E	R	Y	V	K	T	N	6	60
BN1106_s2188B000064	D	C	T	E	R	Y	C	F	I	T	5	50
BN1106_s2273B000041	D	C	Q	F	R	V	-	T	A	-	3	30
BN1106_s258B000277	D	-	G	E	R	F	C	Y	L	N	4	40
BN1106_s2682B000166	D	C	Q	E	R	W	C	D	F	R	4	40
BN1106_s2834B000232	-	C	D	D	R	Y	C	S	T	L	8	80
BN1106_s284B000285	D	C	Q	E	R	W	C	E	M	H	4	40
BN1106_s2967B000104	D	C	M	D	R	F	C	S	F	H	6	60
BN1106_s3137B000066	N	C	D	D	R	F	C	N	A	I	5	50
BN1106_s3169B000088	D	C	Q	D	R	L	C	T	L	L	4	40
BN1106_s316B000427	D	A	Q	F	R	L	-	S	A	D	3	30
BN1106_s3204B000090	D	T	V	V	R	Y	C	H	I	N	5	50
BN1106_s3332B000064	H	C	P	D	R	V	C	H	I	K	4	40
BN1106_s3332B000065	Q	C	P	D	R	L	C	S	T	R	6	60
BN1106_s3601B000055	D	C	F	D	R	M	C	E	Y	V	5	50
BN1106_s362B000177	D	C	D	D	R	Y	C	A	T	-	8	80
BN1106_s3778B000020	D	C	Q	N	R	L	C	L	F	H	4	40
BN1106_s4129B000138	E	E	T	A	R	A	C	L	F	N	3	30
BN1106_s4244B000034	E	Q	S	A	R	A	C	S	F	N	4	40
BN1106_s4451B000132	-	-	-	E	R	Y	-	Q	V	Y	2	20
BN1106_s46B000392	D	C	Y	E	R	F	C	E	A	E	4	40
BN1106_s4918B000028	D	S	Y	D	R	Y	-	Q	F	I	4	40
BN1106_s494B000132	E	C	-	Y	R	Y	C	M	F	N	5	50
BN1106_s504B000398	N	C	E	D	H	Y	C	R	T	K	5	50
BN1106_s51B000259	D	T	G	E	R	Y	-	R	F	Q	3	30
BN1106_s545B000172	D	C	Q	D	R	L	C	S	L	H	6	60
BN1106_s6141B000027	D	C	G	D	R	V	C	S	T	R	7	70
BN1106_s6156B000040	D	C	R	D	R	L	C	T	Q	K	5	50
BN1106_s802B000072	D	C	N	D	R	Y	C	R	V	F	6	60
BN1106_s817B000144	D	F	S	E	R	Y	G	D	S	R	3	30
BN1106_s81B000700	D	C	D	D	R	Y	C	A	T	L	8	80
BN1106_s923B000146	D	C	V	S	R	F	C	V	L	Q	4	40
BN1106_s92B000566	D	C	M	N	R	S	C	L	I	M	4	40
BN1106_s9538B000020	D	C	A	E	R	F	C	K	M	-	4	40
BN1106_s9731B000006	D	C	D	D	R	F	C	S	S	D	7	70
D915_00019	D	C	G	E	R	A	C	D	A	E	4	40
D915_00277	D	C	D	D	R	Y	C	S	S	Q	8	80
D915_00383	D	L	G	E	R	F	C	L	I	N	4	40
D915_00618	D	C	F	D	R	L	C	N	T	-	6	60
D915_00619	-	-	-	-	-	-	-	N	I	F	0	0
D915_00814	D	C	D	D	R	F	C	F	T	Y	7	70
D915_01126	D	A	A	E	R	Y	-	N	Q	N	4	40
D915_01187	D	C	K	E	R	F	C	Q	I	F	4	40
D915_01691	D	C	D	D	Q	Y	C	-	-	Y	6	60
D915_01727	D	C	S	E	R	Y	C	E	V	D	5	50
D915_01742	N	C	-	-	R	-	-	L	T	Q	3	30
D915_01850	D	C	D	E	R	Y	C	S	S	T	7	70
D915_01876	D	C	K	D	R	W	C	S	V	F	6	60
D915_01953	D	C	F	E	R	F	C	W	F	M	4	40
D915_01954	D	C	F	E	R	W	C	E	G	S	4	40
D915_02221	D	C	I	E	R	L	C	D	L	N	5	50
D915_02595	D	C	T	D	R	I	C	W	L	I	5	50
D915_02596	D	C	S	D	R	L	C	W	F	T	5	50
D915_02972	D	C	D	D	R	F	C	S	A	T	7	70
D915_03083	Y	C	S	D	R	V	C	Y	I	K	4	40
D915_03393	D	C	S	Q	R	C	C	D	L	R	4	40
D915_03535	A	C	D	D	A	Y	C	R	T	R	6	60
D915_04042	D	C	S	D	R	F	C	W	L	V	5	50
D915_05097	D	T	V	V	R	Y	C	H	I	N	5	50
D915_05109	D	C	F	E	R	V	C	D	A	V	4	40
D915_05265	D	-	L	Q	R	Y	C	Q	V	L	4	40
D915_05331	G	S	R	D	D	Q	C	I	A	Q	2	20
D915_05571	N	C	S	D	R	L	C	E	V	R	4	40
D915_05578	D	C	D	D	R	Y	C	S	S	T	8	80
D915_05591	D	C	F	D	R	Y	C	V	F	K	6	60
D915_05685	D	C	Q	D	R	F	C	A	L	L	5	50
D915_06018	D	C	D	E	R	F	C	S	S	T	6	60
D915_06342	D	V	S	F	R	Y	L	Y	G	D	3	30
D915_06456	D	-	A	F	R	Y	-	Q	A	D	3	30
D915_06590	D	C	H	D	T	L	C	D	H	N	5	50
D915_06722	E	C	-	A	R	C	C	-	-	K	3	30
D915_07944	D	R	Y	D	R	Y	-	L	F	V	4	40
D915_08094	D	C	D	D	R	Y	C	A	I	E	7	70
D915_08505	D	C	D	D	R	Y	C	S	S	T	8	80
D915_09446	D	C	Y	D	R	C	C	-	-	A	5	50
D915_10580	D	V	M	N	R	L	-	K	V	Q	2	20
D915_11592	D	C	C	D	R	Y	C	Q	K	Y	6	60
D915_12026	D	C	S	D	R	I	C	W	L	I	5	50
D915_12873	D	C	Q	D	R	L	C	W	L	V	5	50
D915_13002	N	C	Y	D	R	L	C	-	-	F	4	40
D915_13858	D	C	S	D	R	I	C	W	F	I	5	50
D915_13937	E	C	-	A	R	T	C	F	F	D	3	30
D915_14531	D	C	M	D	R	L	C	N	M	F	5	50
D915_15031	D	R	F	D	R	F	-	L	F	I	3	30
D915_15811	D	C	N	D	R	L	C	W	M	I	5	50
scaffold10293:7824-8801	D	C	F	D	H	L	C	N	T	-	5	50
scaffold10464:3938-5122	D	C	T	D	R	L	C	I	I	-	5	50
scaffold12060:5559-6182	D	C	V	D	R	L	C	N	T	-	6	60
scaffold1469:78871-80310	D	C	S	D	R	L	C	L	N	L	5	50
scaffold163:426785-427753	D	C	V	D	R	F	C	E	S	L	5	50
scaffold172:177535-178566	D	C	F	D	R	L	C	N	T	-	6	60
scaffold1723:86054-86959	D	C	P	D	R	Y	C	T	V	G	6	60
scaffold2170:108498-109040	D	C	L	D	R	V	C	W	L	V	5	50
scaffold2388:95753-97060	D	C	I	D	R	L	C	I	I	L	5	50
scaffold2512:57274-58011	D	S	Y	D	R	Y	-	V	F	I	4	40
scaffold265:189063-189896	D	C	Y	D	R	Y	C	A	F	H	6	60
scaffold2955:106290-107285	D	C	I	D	R	L	C	N	L	-	5	50
scaffold2956:104514-104984	D	C	F	D	R	L	-	-	-	-	4	40
scaffold3014:121504-122538	D	C	A	F	Y	F	C	G	V	Q	3	30
scaffold323:27651-28547	D	S	Y	D	R	Y	-	L	F	I	4	40
scaffold3244:42541-43299	D	C	S	D	H	A	C	W	L	-	4	40
scaffold37:374515-375306	D	C	F	D	R	Y	C	A	T	H	7	70
scaffold4074:42842-43729	D	S	Y	D	R	Y	-	L	F	V	4	40
scaffold4144:10474-11592	D	C	R	D	R	L	C	I	I	-	5	50
scaffold4204:44433-44774	D	S	Y	D	R	Y	-	Q	F	I	4	40
scaffold481:25162-25686	D	S	Y	Y	Q	L	-	I	F	V	1	10
scaffold5061:86104-86787	D	C	V	D	R	L	C	I	I	-	5	50
scaffold5322:2710-3585	D	Q	F	D	R	S	-	V	F	I	3	30
scaffold5738:2490-3377	D	S	Y	D	R	Y	-	L	F	V	4	40
scaffold6913:25249-25794	D	C	F	D	R	L	C	N	T	-	6	60
scaffold7252:55385-56146	D	S	Y	D	R	C	-	Q	F	M	3	30
scaffold7452:19555-20052	D	I	G	D	R	F	C	L	V	I	4	40
scaffold8392:274-1260	D	C	A	D	R	L	C	T	T	-	6	60
scaffold9068:24160-24519	D	-	-	E	R	-	-	-	-	L	2	20

## Sheet: Octopamine
Comparator accession	Ligand-interacting residues								Score	% identity
AY333178.1_PaOAR	D105	V106	T110	I156	S213	Y	W504	F507	8	100
AB255163.1_BmOAR	D	V	T	I	S	Y412	W	F	8	100
Rhodopsin Accession	LBD conservation
BN1106_s1001B000174	Y	S	T	M	-	-	-	-	1	12.5
BN1106_s1016B000108	D	V	T	I	S	Y	W	F	8	100
BN1106_s1085B000091	M	G	Y	V	T	W	W	L	1	12.5
BN1106_s10B000515	D	V	T	I	A	A	W	F	6	75
BN1106_s1255B000312	-	-	-	V	L	F	W	Y	1	12.5
BN1106_s1278B000107	E	T	H	Q	R	T	W	F	2	25
BN1106_s1280B000188	G	V	C	V	D	K	T	V	1	12.5
BN1106_s1362B000183	V	C	I	V	Y	S	T	Y	0	0
BN1106_s1385B000135	R	D	S	I	-	R	R	Q	1	12.5
BN1106_s1436B000114	D	V	T	I	S	A	W	F	7	87.5
BN1106_s1566B000115	-	-	V	Y	S	H	Q	A	1	12.5
BN1106_s161B000174	L	S	S	L	S	L	R	R	1	12.5
BN1106_s1703B000178	M	Y	F	A	F	F	W	I	1	12.5
BN1106_s1800B000043	G	M	M	Y	G	Q	E	A	0	0
BN1106_s1913B000092	D	F	L	L	L	M	W	Y	1	12.5
BN1106_s1984B000285	R	N	A	L	-	H	L	L	0	0
BN1106_s19B000334	Q	G	F	I	L	Y	Q	R	2	25
BN1106_s2017B000123	G	G	F	W	M	S	W	Y	1	12.5
BN1106_s2017B000126	S	G	F	W	-	C	W	Y	1	12.5
BN1106_s2126B000359	R	K	T	I	A	Y	C	Y	3	37.5
BN1106_s2144B000269	K	W	A	Q	H	R	E	M	0	0
BN1106_s2145B000022	A	V	A	L	K	Y	Q	Q	2	25
BN1106_s2188B000064	T	E	I	C	F	T	W	L	1	12.5
BN1106_s2273B000041	Q	N	S	L	T	T	L	Q	0	0
BN1106_s258B000277	G	L	M	Y	Y	N	Q	A	0	0
BN1106_s2682B000166	Q	Y	A	Y	-	V	W	Y	1	12.5
BN1106_s2834B000232	D	V	T	I	S	A	W	F	7	87.5
BN1106_s284B000285	Q	H	T	I	-	E	Y	V	2	25
BN1106_s2967B000104	M	G	Y	I	S	L	W	L	3	37.5
BN1106_s3137B000066	D	I	T	T	N	N	W	Y	3	37.5
BN1106_s3169B000088	Q	A	F	M	T	N	W	L	1	12.5
BN1106_s316B000427	Q	N	I	L	S	L	Y	Q	1	12.5
BN1106_s3204B000090	V	T	V	F	H	H	T	F	1	12.5
BN1106_s3332B000064	P	K	L	L	H	I	T	I	0	0
BN1106_s3332B000065	P	K	F	L	S	I	T	L	1	12.5
BN1106_s3601B000055	F	L	V	V	E	-	E	L	0	0
BN1106_s362B000177	D	V	T	I	A	Q	W	F	6	75
BN1106_s3778B000020	Q	L	T	G	L	F	W	S	2	25
BN1106_s4129B000138	E	N	F	L	Q	V	Q	S	0	0
BN1106_s4244B000034	Q	N	F	M	Q	I	E	A	0	0
BN1106_s4451B000132	-	-	-	I	Q	S	Q	S	1	12.5
BN1106_s46B000392	Y	Y	Y	F	T	M	Q	M	0	0
BN1106_s4918B000028	Y	V	I	K	Q	Y	R	S	2	25
BN1106_s494B000132	-	-	V	V	M	K	E	A	0	0
BN1106_s504B000398	E	T	H	Q	R	K	W	Y	1	12.5
BN1106_s51B000259	G	N	A	F	R	Y	Q	Q	1	12.5
BN1106_s545B000172	Q	G	F	I	S	Y	Q	R	3	37.5
BN1106_s6141B000027	G	S	F	L	S	L	T	V	1	12.5
BN1106_s6156B000040	R	S	Y	F	T	W	E	D	0	0
BN1106_s802B000072	N	N	P	V	Q	A	F	A	0	0
BN1106_s817B000144	S	Y	M	V	D	W	N	Y	0	0
BN1106_s81B000700	D	V	T	I	A	Q	W	F	6	75
BN1106_s923B000146	V	Q	F	F	V	N	W	T	1	12.5
BN1106_s92B000566	M	L	A	I	L	N	W	T	2	25
BN1106_s9538B000020	A	Y	D	L	K	-	W	-	1	12.5
BN1106_s9731B000006	D	V	T	I	S	N	C	K	5	62.5
D915_00019	G	V	F	L	D	K	T	I	1	12.5
D915_00277	D	I	T	I	S	S	-	Q	4	50
D915_00383	G	N	N	I	L	H	T	S	1	12.5
D915_00618	F	V	S	L	N	Y	W	I	3	37.5
D915_00619	-	-	-	-	N	Y	W	L	2	25
D915_00814	D	Y	L	M	F	I	W	Y	2	25
D915_01126	A	N	N	V	N	F	Q	S	0	0
D915_01187	K	G	P	L	V	T	Y	Y	0	0
D915_01691	D	I	T	N	-	H	W	F	4	50
D915_01727	S	I	Y	C	E	Y	T	P	1	12.5
D915_01742	-	-	-	-	L	A	W	L	1	12.5
D915_01850	D	V	T	I	S	N	W	F	7	87.5
D915_01876	K	A	S	W	S	S	Y	S	1	12.5
D915_01953	F	L	Q	L	W	Y	I	D	1	12.5
D915_01954	F	S	Y	I	E	L	S	L	1	12.5
D915_02221	I	L	W	I	-	F	N	L	1	12.5
D915_02595	T	I	L	F	W	T	H	Y	0	0
D915_02596	S	L	V	N	W	F	H	K	0	0
D915_02972	D	V	T	I	S	Y	W	F	8	100
D915_03083	S	E	L	L	Y	I	S	L	0	0
D915_03393	S	N	Y	L	D	F	V	L	0	0
D915_03535	D	T	N	Q	R	T	W	F	3	37.5
D915_04042	S	L	I	V	W	Y	H	D	1	12.5
D915_05097	V	T	A	F	H	H	T	F	1	12.5
D915_05109	F	T	D	-	D	Y	T	I	1	12.5
D915_05265	L	S	V	L	D	I	E	T	0	0
D915_05331	R	E	S	I	I	N	W	F	3	37.5
D915_05571	S	N	F	V	E	V	Y	M	0	0
D915_05578	D	I	T	I	S	Y	W	F	7	87.5
D915_05591	F	G	N	N	V	S	W	W	1	12.5
D915_05685	Q	G	F	L	A	N	W	L	1	12.5
D915_06018	D	V	T	I	S	N	W	F	7	87.5
D915_06342	S	I	T	M	E	N	E	Q	1	12.5
D915_06456	A	A	S	F	Q	V	E	Q	0	0
D915_06590	H	S	H	W	D	Y	-	R	1	12.5
D915_06722	-	-	C	L	S	V	E	I	1	12.5
D915_07944	Y	V	I	I	L	Y	R	F	4	50
D915_08094	D	I	A	I	A	Y	Y	F	4	50
D915_08505	D	V	T	I	S	Y	W	F	8	100
D915_09446	Y	S	T	M	-	Y	S	Q	2	25
D915_10580	M	L	L	Y	K	H	K	K	0	0
D915_11592	C	V	M	Y	Q	A	F	S	1	12.5
D915_12026	S	I	L	F	W	A	H	Y	0	0
D915_12873	Q	L	L	L	W	Y	H	E	1	12.5
D915_13002	Y	S	T	L	-	Y	A	Q	2	25
D915_13858	S	I	L	F	W	A	H	Y	0	0
D915_13937	-	-	C	L	F	V	E	S	0	0
D915_14531	M	T	A	L	N	Y	W	L	2	25
D915_15031	F	L	A	V	L	Y	R	A	1	12.5
D915_15811	N	L	V	L	W	Y	H	E	1	12.5
scaffold10293:7824-8801	F	I	S	L	N	-	-	-	0	0
scaffold10464:3938-5122	T	V	G	L	I	-	W	-	2	25
scaffold12060:5559-6182	V	L	T	L	N	-	-	-	1	12.5
scaffold1469:78871-80310	S	I	I	L	L	F	W	S	1	12.5
scaffold163:426785-427753	V	L	I	A	E	T	E	A	0	0
scaffold172:177535-178566	F	V	S	L	N	Y	W	I	3	37.5
scaffold1723:86054-86959	P	I	M	T	T	F	E	S	0	0
scaffold2170:108498-109040	L	F	V	L	W	Y	H	G	1	12.5
scaffold2388:95753-97060	I	I	S	L	I	F	W	G	1	12.5
scaffold2512:57274-58011	Y	V	T	I	V	Y	R	S	4	50
scaffold265:189063-189896	Y	V	C	L	A	I	R	I	1	12.5
scaffold2955:106290-107285	I	T	S	V	N	-	-	-	0	0
scaffold2956:104514-104984	F	I	T	L	-	-	-	-	1	12.5
scaffold3014:121504-122538	A	L	A	G	G	M	-	A	0	0
scaffold323:27651-28547	Y	V	I	I	L	Y	K	P	3	37.5
scaffold3244:42541-43299	S	L	S	L	W	-	-	-	0	0
scaffold37:374515-375306	F	A	S	M	A	V	R	T	0	0
scaffold4074:42842-43729	Y	V	I	I	L	Y	R	F	4	50
scaffold4144:10474-11592	R	I	C	L	I	S	Y	E	0	0
scaffold4204:44433-44774	Y	V	I	I	Q	H	R	S	2	25
scaffold481:25162-25686	Y	V	A	L	-	A	R	F	2	25
scaffold5061:86104-86787	V	I	S	L	I	-	-	-	0	0
scaffold5322:2710-3585	F	P	L	V	V	Y	R	S	1	12.5
scaffold5738:2490-3377	Y	V	I	I	L	Y	R	F	4	50
scaffold6913:25249-25794	F	V	S	L	N	-	-	-	1	12.5
scaffold7252:55385-56146	Y	V	I	I	Q	Y	R	S	3	37.5
scaffold7452:19555-20052	G	A	T	T	L	L	R	P	1	12.5
scaffold8392:274-1260	A	L	T	L	T	-	-	-	1	12.5
scaffold9068:24160-24519	-	-	-	-	-	F	C	G	0	0

## Sheet: Summary
	% LBD identity
Rhodopsin Accession	ACh	NPF	5-HT	Oct		Single most conserved LBD sequences with at least 75% identity.
BN1106_s1001B000174	0	11.1111	50	12.5
BN1106_s1016B000108	25	33.3333	70	100
BN1106_s1085B000091	25	66.6667	60	12.5
BN1106_s10B000515	25	33.3333	80	75
BN1106_s1255B000312	50	33.3333	50	12.5
BN1106_s1278B000107	0	22.2222	50	25
BN1106_s1280B000188	0	22.2222	40	12.5
BN1106_s1362B000183	25	33.3333	40	0
BN1106_s1385B000135	0	22.2222	30	12.5
BN1106_s1436B000114	25	33.3333	90	87.5
BN1106_s1566B000115	0	0	40	12.5
BN1106_s161B000174	0	33.3333	40	12.5
BN1106_s1703B000178	50	33.3333	60	12.5
BN1106_s1800B000043	25	11.1111	40	0
BN1106_s1913B000092	75	44.4444	70	12.5
BN1106_s1984B000285	0	22.2222	40	0
BN1106_s19B000334	25	77.7778	50	25
BN1106_s2017B000123	25	33.3333	60	12.5
BN1106_s2017B000126	25	33.3333	50	12.5
BN1106_s2126B000359	25	22.2222	30	37.5
BN1106_s2144B000269	0	33.3333	30	0
BN1106_s2145B000022	0	0	60	25
BN1106_s2188B000064	0	33.3333	50	12.5
BN1106_s2273B000041	0	22.2222	30	0
BN1106_s258B000277	0	22.2222	40	0
BN1106_s2682B000166	50	66.6667	40	12.5
BN1106_s2834B000232	25	33.3333	80	87.5
BN1106_s284B000285	25	66.6667	40	25
BN1106_s2967B000104	25	66.6667	60	37.5
BN1106_s3137B000066	50	44.4444	50	37.5
BN1106_s3169B000088	25	88.8889	40	12.5
BN1106_s316B000427	0	11.1111	30	12.5
BN1106_s3204B000090	0	11.1111	50	12.5
BN1106_s3332B000064	0	22.2222	40	0
BN1106_s3332B000065	0	22.2222	60	12.5
BN1106_s3601B000055	0	11.1111	50	0
BN1106_s362B000177	25	44.4444	80	75
BN1106_s3778B000020	0	55.5556	40	25
BN1106_s4129B000138	0	44.4444	30	0
BN1106_s4244B000034	0	33.3333	40	0
BN1106_s4451B000132	0	0	20	12.5
BN1106_s46B000392	25	22.2222	40	0
BN1106_s4918B000028	0	11.1111	40	25
BN1106_s494B000132	0	33.3333	50	0
BN1106_s504B000398	25	33.3333	50	12.5
BN1106_s51B000259	0	11.1111	30	12.5
BN1106_s545B000172	25	55.5556	60	37.5
BN1106_s6141B000027	0	11.1111	70	12.5
BN1106_s6156B000040	25	33.3333	50	0
BN1106_s802B000072	0	22.2222	60	0
BN1106_s817B000144	50	22.2222	30	0
BN1106_s81B000700	25	33.3333	80	75
BN1106_s923B000146	25	44.4444	40	12.5
BN1106_s92B000566	25	33.3333	40	25
BN1106_s9538B000020	25	22.2222	40	12.5
BN1106_s9731B000006	25	44.4444	70	62.5
D915_00019	0	22.2222	40	12.5
D915_00277	25	33.3333	80	50
D915_00383	0	0	40	12.5
D915_00618	0	33.3333	60	37.5
D915_00619	0	0	0	25
D915_00814	100	44.4444	70	25
D915_01126	0	11.1111	40	0
D915_01187	25	33.3333	40	0
D915_01691	50	33.3333	60	50
D915_01727	0	22.2222	50	12.5
D915_01742	0	0	30	12.5
D915_01850	25	55.5556	70	87.5
D915_01876	0	33.3333	60	12.5
D915_01953	0	22.2222	40	12.5
D915_01954	0	22.2222	40	12.5
D915_02221	0	11.1111	50	12.5
D915_02595	25	11.1111	50	0
D915_02596	0	11.1111	50	0
D915_02972	25	33.3333	70	100
D915_03083	0	33.3333	40	0
D915_03393	0	22.2222	40	0
D915_03535	25	22.2222	60	37.5
D915_04042	0	22.2222	50	12.5
D915_05097	0	11.1111	50	12.5
D915_05109	0	22.2222	40	12.5
D915_05265	0	11.1111	40	0
D915_05331	0	22.2222	20	37.5
D915_05571	0	11.1111	40	0
D915_05578	25	22.2222	80	87.5
D915_05591	0	22.2222	60	12.5
D915_05685	25	77.7778	50	12.5
D915_06018	25	44.4444	60	87.5
D915_06342	0	22.2222	30	12.5
D915_06456	0	22.2222	30	0
D915_06590	0	11.1111	50	12.5
D915_06722	0	22.2222	30	12.5
D915_07944	0	11.1111	40	50
D915_08094	25	33.3333	70	50
D915_08505	25	44.4444	80	100
D915_09446	0	11.1111	50	25
D915_10580	0	33.3333	20	0
D915_11592	25	11.1111	60	12.5
D915_12026	25	11.1111	50	0
D915_12873	0	44.4444	50	12.5
D915_13002	0	22.2222	40	25
D915_13858	25	11.1111	50	0
D915_13937	0	22.2222	30	0
D915_14531	0	33.3333	50	25
D915_15031	25	11.1111	30	12.5
D915_15811	0	22.2222	50	12.5
scaffold10293:7824-8801	0	33.3333	50	0
scaffold10464:3938-5122	0	33.3333	50	25
scaffold12060:5559-6182	0	33.3333	60	12.5
scaffold1469:78871-80310	0	44.4444	50	12.5
scaffold163:426785-427753	0	11.1111	50	0
scaffold172:177535-178566	0	33.3333	60	37.5
scaffold1723:86054-86959	0	11.1111	60	0
scaffold2170:108498-109040	0	22.2222	50	12.5
scaffold2388:95753-97060	0	33.3333	50	12.5
scaffold2512:57274-58011	0	22.2222	40	50
scaffold265:189063-189896	0	33.3333	60	12.5
scaffold2955:106290-107285	0	33.3333	50	0
scaffold2956:104514-104984	0	33.3333	40	12.5
scaffold3014:121504-122538	0	11.1111	30	0
scaffold323:27651-28547	0	11.1111	40	37.5
scaffold3244:42541-43299	0	22.2222	40	0
scaffold37:374515-375306	25	33.3333	70	0
scaffold4074:42842-43729	0	11.1111	40	50
scaffold4144:10474-11592	0	33.3333	50	0
scaffold4204:44433-44774	0	11.1111	40	25
scaffold481:25162-25686	0	11.1111	10	25
scaffold5061:86104-86787	0	33.3333	50	0
scaffold5322:2710-3585	25	11.1111	30	12.5
scaffold5738:2490-3377	0	11.1111	40	50
scaffold6913:25249-25794	0	22.2222	60	12.5
scaffold7252:55385-56146	0	11.1111	30	37.5
scaffold7452:19555-20052	0	11.1111	40	12.5
scaffold8392:274-1260	0	33.3333	60	12.5
scaffold9068:24160-24519	0	0	20	0
