# Supplementary material for: Profiling G protein-coupled receptors of Fasciola hepatica identifies orphan rhodopsins unique to phylum Platyhelminthes
Source: Int J Parasitol Drugs Drug Resist. 2018 Feb 5;8(1):87–103. doi: 10.1016/j.ijpddr.2018.01.001 (PMC6114109; doi:10.1016/j.ijpddr.2018.01.001)
Supplement: S6 Table — Frizzled receptor ligand binding domain motifs. Amino acids extracted from alignment of F. hepatica frizzled and smoothened GPCRs with mutationally characterised mouse fz8, also showing positionally-conserved residues in mouse fz1-10 (top panel) and F. hepatica frizzled receptors. Numbering in top row relative to mouse fz8 (Janda et al., 2012). Green boxes indicate identical residues in F. hepatica vs mammalian Fzd. [file mmc6.xlsx]

## Sheet: FZD_SMO
	Ligand-interacting residues (numbered for mFz8)
Mouse Fz8 NP_032084	58	59	64	68	71	72	74	75	78	122	125	127	130	132
mFz8	N	H	E	E	Q	F	P	L	I	M	Y	F	P	R
mFz1	G	H	D	E	Q	F	P	L	V	M	F	F	P	T
mFz7	G	H	D	E	Q	F	P	L	V	M	F	F	P	R
mFz2	G	H	D	E	Q	F	P	L	V	M	F	F	P	R
mFz5	N	H	E	E	Q	F	P	L	I	M	Y	F	P	R
mFz4	G	H	D	Q	T	F	P	L	Y	L	F	F	P	T
mFz9	G	H	E	Q	E	F	P	L	Y	M	F	F	P	S
mFz10	G	H	E	Q	E	F	P	L	Y	M	F	F	P	S
mFz3	N	H	T	A	P	F	P	M	L	M	F	V	P	D
mFz6	G	H	I	E	H	F	H	L	L	M	F	I	P	E
Frizzled accession	LBD conservation
BN1106_s1665B000273.mRNA-1	-	-	-	-	-	-	-	-	-	M	Y	F	P	R
BN1106_s2849B000110.mRNA-1	G	L	E	R	D	Y	A	L	V	M	F	F	P	E
BN1106_s2220B000114.mRNA-1	G	V	A	E	Q	F	P	L	I	M	Y	F	P	R
BN1106_s33B000335.mRNA-1	E	Q	D	Q	T	F	P	L	V	L	F	F	P	N
BN1106_s905B000183.mRNA-1	-	-	-	-	-	-	-	-	-	-	-	-	-	-
Smoothened accession	LBD conservation
BN1106_s1509B000194.mRNA-1	-	H	D	-	S	K	P	V	A	-	-	F	C	R
